# Supplementary material for: Peptidomes and Structures Illustrate Two Distinguishing Mechanisms of Alternating the Peptide Plasticity Caused by Swine MHC Class I Micropolymorphism
Source: Front Immunol. 2021 Feb 26;12:592447. doi: 10.3389/fimmu.2021.592447 (PMC7952875; doi:10.3389/fimmu.2021.592447)
Supplement: Supplementary file 1 [file Table_1.xlsx]

## Sheet: Sheet1
SLA-1*04:01				SLA-1*04:01(R156A)				SLA-1*13:01				SLA-1*13:01(F99Y)
Peptide	Denovo Score	Tag Length		Peptide	Denovo Score	Tag Length		Peptide	Denovo Score	Tag Length		Peptide	Denovo Score	Tag Length
LTDLRHYGY	99	9		LTVVALGHF	99	9		TPPAAVLLK	99	9		VNNTQFVRF	99	9
LLDGHGLKF	99	9		VSVSTSAKF	99	9		LALSKLLAD	98	9		VNNTQFVRF	99	9
MMATGGPHF	99	9		LVFLPSGPH	99	9		LAANVLKEE	98	9		LLDHWKYKY	98	9
AAAPASWHF	99	9		VVLPLLAKL	99	9		VNVLADAVK	98	9		VLNETDAPH	98	9
VLNTDAAHF	99	9		LTVKMAGKF	99	9		ASNLLEHHF	98	9		LVSPLLAKF	98	9
FVDVKLTPH	99	9		VGYSAKFKF	99	9		MTNQNLHAF	98	9		KVNLAVAHL	98	9
AANVGFLRV	99	9		LLAKAGLHF	99	9		YVNDTQFVR	98	9		MMNAASLGH	98	9
LLDGKLLPH	99	9		VVMLVTATH	99	9		VTDVLDEKY	97	9		LANTAVWAH	98	9
VMNLAGGMH	99	9		LSLSVTAGH	99	9		ALPTEYTNW	97	9		VTNHYHWYH	98	9
LLDLGSHGF	99	9		AMLSATAKF	99	9		SPPEVVDKW	97	9		VLEDRPHDY	97	9
LTDKLLLLH	99	9		AAAKLKVTF	99	9		LVFLPSGPH	97	9		KLQYDKHFY	97	9
LANLGPGKF	99	9		LVRLALFPR	99	9		LGDVQVTHW	97	9		VSNPYPEAH	97	9
LLDEYSHHW	99	9		MMYQLREPW	99	9		TGPLLNHTF	97	9		MTDPTNVEH	97	9
AADGFKLRL	99	9		LLGLSHLRF	99	9		ASPLLNHTF	97	9		MMYEELDRY	97	9
STAVHVGPF	99	9		ALGFLRVLH	99	9		MQNDQFAFR	97	9		MLEHEEKWN	97	9
AVQSGALRF	99	9		AAATFAARF	99	9		ALNVMQVPH	97	9		LLNDMLAAH	96	9
LLDHYNVHY	99	9		LLAPWKLKL	99	9		ALNSLLAGH	97	9		LQDLYRHGY	96	9
VADLVAHMF	98	9		MVMRFHWLR	99	9		GVGLNTLGR	97	9		LVEHAAMLH	96	9
ATFWEHERY	98	9		ALGFLRVLH	99	9		FPPVHVTHY	97	9		LNQDLRSWT	96	9
VANMPSSFH	98	9		LTATLNAHY	98	9		LAPEVVDKW	97	9		WSNWFDHPW	96	9
KMDVYHLMY	98	9		YTMFMKERW	98	9		AGEVQLHPY	96	9		KANAFNFLH	96	9
ALDRNLVRF	98	9		YTLWHRPHW	98	9		TPPAAVLLK	96	9		VGNLYRAPW	96	9
LLDHMHLRW	98	9		LTSFWKFHW	98	9		AVNMLVYGH	96	9		MTNLNFDHF	96	9
LADLSLKRW	98	9		VSFPLKLRF	98	9		QGDDLLHPF	96	9		ETNNYLHHY	96	9
MLEQNEVRY	98	9		TTFALATDH	98	9		TAETDLDHF	96	9		MEFGPHSLS	96	9
KVDWNNYKY	98	9		ASYKVEAKW	98	9		ALNNVMAKF	96	9		MVNWAAAVH	96	9
HLDYELRSY	98	9		VMFHLSVGH	98	9		ASPAYNFHF	96	9		MMEELMEHW	96	9
MANLPTAYK	98	9		VVLAAKGTF	98	9		LVQWQTATH	96	9		LVNDWRYFY	96	9
MMMRNPPHF	98	9		YLYQFKRFW	98	9		MEFMGPHSL	96	9		WLNWDQYHW	96	9
LVSPATVHF	98	9		ALLRFKLGL	98	9		STDHLRVAF	96	9		KQQYYWHPY	96	9
LVDELKVPH	98	9		LLWKTLRFF	98	9		DDGGAPLDF	96	9		KLEELKWHY	96	9
YTDNFKRDW	98	9		KVLYQYYHW	98	9		MEFMGPHSL	95	9		HQDMFRQFY	96	9
TLDYSHQRW	98	9		LAPVLLAKF	98	9		SGDRLRLPF	95	9		HSNLMEAYH	96	9
LAAMGVLGH	98	9		LVFAKSVHF	98	9		TTDVQWHQF	95	9		DMAAQLTKR	96	9
ALSPFTKSW	98	9		MTVLAGVSH	98	9		AANDLEGFH	95	9		KMMTYNDHY	96	9
LVNWHSVGH	98	9		LSMTLKAKY	98	9		NSNSLYHNY	95	9		KQYFHRVWY	96	9
VTDEAFGKY	98	9		KLGPDFRFF	98	9		ALNRYKFVR	95	9		MLETQKRYW	96	9
AANYTWHHW	98	9		EMYSYKRYW	98	9		LTNLQRAPF	95	9		LMNAQLTKY	95	9
MTDWLRGGH	98	9		LVGELHAKF	98	9		ELNAFQVLH	95	9		LLNLLTTPH	95	9
MEFVARPPK	98	9		KLWWHYQRW	98	9		PAGGDDLDF	95	9		MMESMLYRY	95	9
GSDNLKLHF	98	9		AAANLHAAF	98	9		LSLLSPHVN	95	9		FSSPVLFHF	95	9
VVALDKFKW	98	9		MSYELRYQH	98	9		FGDLPLVHG	94	9		KLYWKHVEY	95	9
ELNEYHRLF	98	9		LLGPLQRPF	98	9		GLNSQLYRF	94	9		VVEHLMETH	95	9
MLYYLRHHW	98	9		LLHWMRHFW	98	9		MANVLSDHY	94	9		KLMEKQFHY	95	9
MLDRLWEER	98	9		RLPVPFLHF	98	9		KTDLLHANF	94	9		LLNVEERHW	95	9
ALAPLLHWW	98	9		YLYKYFRHW	98	9		ASDLLEHHF	94	9		LLAVPEAHF	95	9
VMNLASKTL	97	9		WLMYDLRPW	97	9		GSDNLKLHF	94	9		MVMEHYRWH	95	9
VLDLLRTTH	97	9		VSFGGWGLH	97	9		ATNAAFYHF	94	9		MSNATKFFF	95	9
VANSSLSWH	97	9		LSAGGLPFH	97	9		VAPPLTHPF	94	9		LTNYTNVTH	95	9
VLDLLRTTH	97	9		VAHLLKALF	97	9		TVPMTEHSY	94	9		SVNTHKLGF	95	9
LMDHFASHY	97	9		VLAFGLGHL	97	9		KVDPYLMYH	94	9		MAEEMEERY	95	9
AADKSFLRW	97	9		TLFVAKLLH	97	9		LSPNSSFKF	94	9		VLEDRPHDY	95	9
MADVLAEHF	97	9		LVAFLKAFH	97	9		TLNLMETAH	94	9		LAEAHYGDF	95	9
LVSPATVHF	97	9		MTAHLKLSV	97	9		AANLVKQLY	93	9		ASDEARLSV	95	9
MTNMLFTRY	97	9		ESARLTYFR	97	9		LAQWAKDLH	93	9		EMWEHKHFW	95	9
ATALNLFHF	97	9		LVYQWKWHY	97	9		AADFDLLPH	93	9		VLFPFETHF	95	9
ATAGPMLHF	97	9		KVALPRWLF	97	9		GFGTFAVKE	93	9		STNWYKRHW	95	9
LADLLKLTH	97	9		STLLSKGPF	97	9		RLPVFQSPY	93	9		DYWDEETRK	95	9
KVDFRFSRY	97	9		ALFPLKKLW	97	9		SVNDDRALF	93	9		LAALEDTVH	95	9
ATAPPLPHV	97	9		LLLVALTGH	97	9		MTDWLRGGH	93	9		MVALDYAAH	95	9
TAYEHRFWY	97	9		ALFPLKKLW	97	9		QANEAAFHY	93	9		MMEWHNHPH	95	9
LANLSPGLH	97	9		LVSPATVHF	97	9		EMFMGPHSL	93	9		SGNGVTFLH	95	9
AADVLVPHF	97	9		LVMLVKGRF	97	9		RLDPGGYHF	93	9		LAAPLLHWW	94	9
MMNFHKARF	97	9		LLGLFGGTH	97	9		LAQHVKDFY	93	9		MVYHEWQRY	94	9
VSAAEVKAF	97	9		LLYYMWKHY	97	9		TGPVQKLGW	93	9		VMEQDHVKY	94	9
VSEMLQHYY	97	9		KTLFYYRQW	97	9		VANTLLLEH	93	9		LVNKYGSAY	94	9
VLNSALYGH	97	9		ATLKVGWSH	97	9		MEFVARPPK	92	9		TANLAKLMY	94	9
ALQEWQNHY	97	9		LLWHDHFRW	97	9		EVNEAAYHF	92	9		LADWMEGHL	94	9
ALNSLLAGH	96	9		KLLEFWHLF	97	9		TDALKLLNN	92	9		MTNVSLSPH	94	9
ALLRSLRPW	96	9		AAFLSAAKW	97	9		RLSTEDHLW	92	9		TGDLETALH	94	9
STAVHVGFP	96	9		LAFLGGLAH	97	9		EADFVRDPY	92	9		LVNVNKDLH	94	9
ATDLLPSVH	96	9		TAVGLSLSH	97	9		THHDLMLAY	92	9		MHNYFQHFH	94	9
RLLPHKYDW	96	9		MMLDQLYRW	97	9		TVNPVAPHY	92	9		YVNEHGPHY	94	9
LLDVKLSPH	96	9		VLLEASAQH	97	9		QENVLLGHY	92	9		KLDWYDFRW	94	9
VVDLVRKSW	96	9		ALLHFRMPF	97	9		SMNVLAEHF	92	9		LADPNAPYH	94	9
ALAGTLHSW	96	9		VLLKAPPGF	96	9		KNPTDAPHY	92	9		ALAPFMGGH	94	9
VTNAWLSGH	96	9		AMHLGSFKF	96	9		SGNDLRQEW	92	9		LLDDRQHEY	94	9
TLDAFGVHL	96	9		TVHLLKLGL	96	9		VGNGFVTYH	92	9		TTNALDVGH	94	9
LAYPLEPLH	96	9		LVFAFKTLH	96	9		VTNVLDEKY	92	9		SGDRLRLPF	94	9
GMDRLKLGF	96	9		VAMSGYAKL	96	9		ALNTGMFLH	92	9		KQNYQLLYH	94	9
TTQLEKQEW	96	9		LSLASVRAY	96	9		EARDLDVKF	92	9		LLSHDEYHF	94	9
MLDVLKEAH	96	9		LLWSHQYRW	96	9		TDALKLLDN	92	9		KVWEQWDHY	94	9
LAAPFMGGH	96	9		LLDTADARF	96	9		AVDLQKDHW	92	9		KAEAPHGLF	94	9
LLNVAGTFH	96	9		VVLSLAGLH	96	9		LLNRQLADF	91	9		VGDALDRYF	94	9
VSYPFMRPF	96	9		LMFYNHWRW	96	9		AADSDGHLW	91	9		LLDHWHHRW	94	9
MLNDWKVRY	96	9		VLLVATDAH	96	9		AMNYLTDAH	91	9		VSNPTLAEH	94	9
MMMVHKEVW	96	9		VVFMFGGGH	96	9		SLNGTDFLH	91	9		MANEFRHYH	94	9
MEFVARPKP	96	9		LTLGATTLH	96	9		LGPLNVYLH	91	9		ANMAAQLTK	94	9
MGAPAPPHF	96	9		LAPVTKLGF	96	9		AVDMLVYGH	91	9		LLDLGSHGF	94	9
KTALPYLHW	95	9		KWLRLPWRW	96	9		TLNWQTASH	91	9		LTNEALDPH	94	9
KLNYLLMHY	95	9		ASLVVKHGF	96	9		MGDVLTVFH	91	9		ETNEVETRY	94	9
TTAAPLMGF	95	9		LLMLPLFHF	96	9		MLDKTVKGW	91	9		YTNWYLVRW	94	9
TLDYLKVRW	95	9		HLWERVDRW	96	9		NSNVQLTRF	91	9		EMPRVPWLQ	94	9
AADVLVPHF	95	9		VVQPYFRFW	96	9		QGLPVLVVR	91	9		LGQVLGRGP	94	9
LAFLGGLAH	95	9		LLFGVPTAH	96	9		QENNLSHAF	91	9		MGNSMVLTH	94	9
ALAAGNVRF	95	9		LLMLPLFHF	96	9		TDNAFETHY	91	9		LLNNYLYWH	94	9
ALAAHMPTF	95	9		WMWKQYPKY	96	9		VADHLLESH	91	9		VSNWLWDRF	94	9
ALAAHMPTF	95	9		ALPVLLAKF	96	9		MQNLLTAGH	91	9		HMNPVAHVY	94	9
AQDVRLLGV	95	9		TMYYHWRPW	96	9		RLPFYNHSF	91	9		ALALDVFHF	94	9
ATAGPMLHF	95	9		LVTLAALEH	96	9		LSNAVVYGH	91	9		TMEHDWYEH	94	9
EVMSDQMKY	95	9		KLFDYLAKF	96	9		AVNMLVYGH	91	9		LLDLTEHHY	94	9
ALNPFLFKL	95	9		LSLVFKLPH	95	9		MQNLLTAGH	91	9		LTNEYLLHW	94	9
KVDPLRFFL	95	9		LLFRQLPFH	95	9		LVNRQAAPF	91	9		LLNGGSAFH	94	9
LSMPEGGLH	95	9		VVDLFAPAV	95	9		LSDALEHHF	91	9		TGDLLLAHY	93	9
SLDHVALKW	95	9		VSVPHLFGV	95	9		VDQALWMKH	90	9		MGDPQEYGH	93	9
VLFPFETHF	95	9		TLLKFLSFH	95	9		TVNPVAPYH	90	9		KTEDFEYRF	93	9
LGAPLGGHF	95	9		MMFLRHYMY	95	9		DHGKYVLRF	90	9		MGNVLGAYH	93	9
RLDYMLHRW	95	9		SVAPLLLLH	95	9		LGPVLKMEY	90	9		KLEELKWHY	93	9
LVAPPPLMF	95	9		AAAPASWHF	95	9		QEDVLLGHY	90	9		KHNLHYRFY	93	9
VLYPKHPYY	95	9		VAHLLKALF	95	9		TLNYMFETH	90	9		VMDWARLLL	93	9
AAAPASWHF	95	9		LVSPLLAKF	95	9		KMDSTVYHF	90	9		AQYGRAASF	93	9
KTYPFRFPY	95	9		LVFAFKTLH	95	9		LAPHAVSGW	90	9		KMHDYEYRW	93	9
MMEVLLHHF	95	9		LLHVALARF	95	9		TNPQFDEHY	90	9		LANALKSFW	93	9
STNLQTFRF	95	9		VLMGLLSGH	95	9		GTNSLKPLW	90	9		KLFYYLYHF	93	9
GVNSNLAKL	95	9		FTMHNMWRY	95	9		QAPALFAWN	90	9		KWEANLLYH	93	9
MMYVYETAH	95	9		KLLPPSFHF	95	9		LSDPFSGHY	90	9		QGDDLLHPF	93	9
MLDLRAAKW	95	9		GLWLRLLAR	95	9		LENAFKAHF	90	9		HVYWDLVRW	93	9
KLFKMPETY	95	9		TLFVAKLLH	95	9		MLNAYLAPH	89	9		KMDVYHLMY	93	9
KLDLVRMVL	95	9		FLYNYWQRY	95	9		KLDVEPEHW	89	9		LTNSLQEAH	93	9
ALNSLLAGH	95	9		EVVAAGLHY	95	9		VADVLTLQH	89	9		HQDLERYHW	93	9
LANLLGKGW	95	9		LALGLFRPF	95	9		LSPNSAYKF	89	9		MMDWFSLNW	93	9
LGAPTLDRF	95	9		KLWWNQDHF	95	9		LANFQAEYH	89	9		MANDAFADH	93	9
LLDLLTTPH	95	9		HVWEKLDQY	95	9		LGLEALQNK	89	9		KTNLLEKSY	93	9
VMNLAGGMH	94	9		RLFVGLGKF	95	9		HAHSDLALF	89	9		RHYREDYPW	93	9
LTDLLATHF	94	9		TLHLALVKF	95	9		AVDEAMGFH	89	9		RQMEQLRNY	93	9
VSSPLEGFH	94	9		MMFFLPTGH	95	9		TDDAFTEHY	89	9		VTNVLDEKY	93	9
VGMLGPHNF	94	9		LALVPKGPF	95	9		ATNVLMLHL	89	9		MLAYDAAGH	93	9
LLFLAPAFH	94	9		TLLNALHLH	95	9		AVPPFAAMH	89	9		FVARPPKVQ	93	9
LANNGLSFH	94	9		MSLAALARF	95	9		SMNTTLGNW	89	9		HQDLERYHW	93	9
VGDFKTLKW	94	9		LVFALKPKW	95	9		MANVDVLGH	89	9		AADGFKLRL	92	9
MEFVARPPK	94	9		VSLTLGKGF	95	9		KTPPAAVLL	89	9		LNNYYLEHW	92	9
LAVSSAFKP	94	9		LALPGPKFL	95	9		QDPLADMLT	89	9		AGDDLKPQF	92	9
RVSLGDHFW	94	9		LLHHWLRYW	95	9		QAPYPLHAF	89	9		TAALNLFHF	92	9
ATNLTLVRF	94	9		MVEWLKRYW	95	9		ALNAMVDKF	89	9		LQQHQRLPY	92	9
GVNALFGHV	94	9		LGLPGPFSV	95	9		QDLELFATH	88	9		HQNYLNWFH	92	9
LLDPGVSKY	94	9		ALHLLKFGV	95	9		DHTGLVLYH	88	9		KNNLHYDWY	92	9
ALNVMQVPH	94	9		VVFPSGFAL	95	9		GSNLMMSNW	88	9		HMNEFNDYH	92	9
LLNPAGWHF	94	9		LTLGVMAPH	95	9		TVLLSPHVN	88	9		VQDLLRLPF	92	9
VGYALRVPF	94	9		ALLAKLHYL	95	9		RQDELYFVH	88	9		LTDFFHLGH	92	9
LGMALPAVH	94	9		LTSLLGPHF	95	9		VVDEAGYKF	88	9		MMDEEKAHY	92	9
LTDHFYEKY	94	9		LVVPHLPRF	95	9		EPTGVFYAF	88	9		VADLVAHMF	92	9
WQDTFKQRW	94	9		ELWRLLRGL	95	9		EGVDELYGH	88	9		TVDQDDRSF	92	9
ELMGEGPHY	94	9		MAAVLSAKY	94	9		LDLLEGGAP	88	9		LADLLHDPW	92	9
LLNVTARSV	94	9		LAFSLLHAL	94	9		EHDLVAAHW	88	9		VVNTLDGLH	92	9
ALDVGGFVR	94	9		LVVPHLRPF	94	9		TVNWSGEPH	88	9		MVQHYYYRY	92	9
RLYTNFFRY	94	9		TAPPFPAQL	94	9		TVDPFWVHH	88	9		MMNAFVRLW	92	9
HLEVARYVF	94	9		RLLFFPWYR	94	9		KVGVEYAWH	88	9		LESVADLAH	92	9
MQDMQRTYW	94	9		LTLYGVVGH	94	9		AQDEFLTVH	88	9		MTNVMDADH	92	9
RVFFPVSHY	94	9		AVFMLKAKF	94	9		LALSARPLE	88	9		LMEQDTVNH	92	9
ATFFPLRPF	94	9		MMWLDKYRW	94	9		ALDPFNHPM	88	9		LVNHYDEVH	92	9
RLSDPVLHF	94	9		LVFALKPKW	94	9		EVHDLVNFH	87	9		TGNPLLLVH	92	9
VLAMPGKGW	94	9		SVPQLLGKF	94	9		KLNVLYTNW	87	9		LLEDDPAQH	92	9
TAQYQEYRW	94	9		LLMTKLGGF	94	9		WDQAMKVLH	87	9		MGDYTADFH	92	9
ALALHFVKF	94	9		ALFPLLKPV	94	9		QEDAQFLRY	87	9		ELMWQFYRY	92	9
ASGPPLHVW	94	9		KGALHFVKF	94	9		ALDDLLYGH	87	9		VLNTDAAHF	92	9
GVATSFSHF	94	9		LLLAFKTLH	94	9		RLFHEHQGW	87	9		LGNLLDDFH	92	9
LGFPFPHTW	94	9		VLMPKLGPF	94	9		ALEDHPASW	87	9		LLNNYFLHW	92	9
VGNLADFLH	94	9		LLLPLKLKW	94	9		EHLALKVPY	87	9		LSNTDLSLH	92	9
ATNAAFYHF	94	9		LLLPLKLKW	94	9		DHHKLVAWF	87	9		MEFVARPPK	92	9
RLYTNFFRY	94	9		RLFHLKLRW	94	9		VRLPEAESW	87	9		VVNLGHQAW	92	9
MLDQHKWAY	94	9		RLLWWYPKF	94	9		KTDPWEPLH	87	9		LQDWTLNFL	92	9
STDALWKRW	94	9		ALMWKLLHW	94	9		RLDYHLLTH	87	9		EGEVQDVHF	92	9
TLEQHWRPW	94	9		ALALHFVKF	94	9		KTDSLFAPF	87	9		LVNNVHAFH	92	9
AMDHMRQYF	93	9		KLFELATLH	94	9		NALVMPVQW	86	9		KQEWLFKHW	92	9
MMNKDLRTW	93	9		LTMHLQAVH	94	9		MQDVFVQPH	86	9		TLEHQMHFY	92	9
RVYLYPLKW	93	9		LVKLFLPHF	94	9		PLAMDDVAR	86	9		MYNYDLFRW	92	9
VTFPNEFFH	93	9		VLRALTVHY	94	9		KVDLNMEKV	86	9		LQDMLFRSY	92	9
WALSAGHHF	93	9		MMMDRQYYY	94	9		RLPHYHEQW	86	9		VVDVGKDVF	92	9
TAEPLLVHW	93	9		VLLVKRVPF	94	9		VQNMFYSHY	86	9		ALNNVMAKF	92	9
ELDAAHLHF	93	9		VMMSFKVVH	94	9		EVGGVLVHY	86	9		FQDEKFHYH	92	9
MTDLLAWQH	93	9		LTLDMKVTH	94	9		AVQELTHDF	86	9		LTNAEYMEH	92	9
LLASPLANF	93	9		FTLLAPMGV	94	9		MSNNLTHTW	86	9		FLDEMFERF	92	9
LAMLAKGPY	93	9		LLLPLTLAH	94	9		TGDWVVTHF	86	9		LQNLLYKLY	92	9
VLYYEAHKW	93	9		AAFQMKLEH	94	9		RLEVVYVAH	86	9		AAATFAARF	92	9
SMDKGLLRF	93	9		KLAGLTRFW	94	9		QEDALVYKF	86	9		LLDGYKVFH	92	9
MTDYYRHAY	93	9		AAFPALAHF	94	9		LSPGFKAEF	86	9		LLNSPCTLH	92	9
AADPLANHF	93	9		ALFHFSLGH	94	9		AVDMLVYGH	86	9		GTNFFPALH	91	9
RVPLEEHFW	93	9		LAVFSTALH	94	9		ALDVMQVPH	86	9		TTNSPHLTY	91	9
LLNSLTPTH	93	9		ATLAAFKVV	94	9		MANVQKMVF	86	9		MLETLFTGH	91	9
VTRSVAAFF	93	9		VGVPPLHGF	94	9		EVAEMDHPF	86	9		LADSQLLRY	91	9
ALSVADALH	93	9		EVVVETADH	94	9		LMPDKGVHF	86	9		ALNLSGFGH	91	9
ELDALVKRF	93	9		LLLGHYWHF	94	9		RPPKVQVYS	86	9		HLDVVKQFH	91	9
VVDVHLFAH	93	9		VTLTFKLPH	94	9		ATNEVAFPH	86	9		WVNEDAVLH	91	9
RLFMHKHLW	93	9		MVVLLRHLF	94	9		MEFMGPHSL	86	9		KLWWNQDHF	91	9
ESNQGYSRF	93	9		KFFFPFHYW	94	9		ELNAFTTSH	86	9		MQAWHHEYF	91	9
LTEPAFGHP	93	9		LLFRLPLAH	94	9		SADLLLAYH	85	9		QMMVQEEHY	91	9
MVQVGVAHF	93	9		MVRVLTAGF	94	9		AQNSPLEKW	85	9		KVYWMTEWH	91	9
EMALTPLHF	93	9		STLLSKGPF	94	9		LSPNASLKF	85	9		LVDWQLWRF	91	9
TSYYQMHGW	93	9		LLWFQYRPY	94	9		VPQLELVPN	85	9		LMNYWLVKY	91	9
LDASTVAHF	93	9		ALNSLLAGH	94	9		EHGLQEPLT	85	9		ELVRHATWY	91	9
EAYWQTERF	93	9		KLPELFKLF	94	9		ELQYLSHNY	85	9		VQNVHVFRW	91	9
AANDLEGFH	93	9		RLALPFFHL	94	9		AQDTLYKYF	85	9		AGASMTHPY	91	9
VAAPLYVHY	93	9		LHWFYHHYY	94	9		SGDWPLAHY	85	9		MGDAAVNHF	91	9
ALDPLKKGW	93	9		VMLAGLHLR	94	9		RVPLDDNAF	85	9		SMNQYDRHY	91	9
ALHLEKVGW	93	9		ALSKDLFHF	93	9		RVDQQLHLY	85	9		YGVGLKWGL	91	9
LANLSGFGH	93	9		ALFVTGPPQ	93	9		VPPALNQPN	85	9		VNNKLGVSF	91	9
SVDLVHEKF	93	9		VAALGFARL	93	9		VQDVLLLEH	85	9		ALQYSHDLH	91	9
ALHLDKGLF	92	9		RLLLSPWVH	93	9		LSKEDSLPF	85	9		VLNLAHLLF	91	9
VLDNYFHAH	92	9		HSLEMKYQY	93	9		PLLLRPVDD	85	9		HVEYEDYHY	91	9
LLDHMFMAH	92	9		LMFYNHWRW	93	9		GPAYVQHPF	85	9		HLFWHKEFY	91	9
ALVVPPGEE	92	9		TVAVAFSDH	93	9		MANVQYHTY	85	9		VGERLVDRF	91	9
LTDFFHLGH	92	9		LVFEKLLKW	93	9		DHLALVFKY	85	9		FYTAVSRPD	91	9
TLNFKSGKF	92	9		VAALLLPHF	93	9		EPLTSQSPY	85	9		ELYEEKYDH	91	9
VLAAGPRAW	92	9		TLAEATLEH	93	9		KVFVQDEQF	85	9		VMDPAGFGH	91	9
AMDLLQERW	92	9		LHFYPWHYW	93	9		ESYLLHVTH	85	9		LEFHGKETY	91	9
VSSPPGVQW	92	9		ALMWKLLHW	93	9		ELNKTELLE	84	9		MVFTSSPHF	91	9
VMDSQDRVW	92	9		VLMSKLLHL	93	9		EPGSEVKVF	84	9		NSNVEEVHY	91	9
MVDLTSHGV	92	9		LLYQREWMW	93	9		EASPHFFHL	84	9		ELWHYKFFY	91	9
SLNAVVYGH	92	9		VMDLTKAFH	93	9		MTHWAVGAP	84	9		ALNLEGAAH	91	9
TSNSFYMKY	92	9		YMMLTRHWW	93	9		AHDRLLSEF	84	9		YTNSQLVSH	91	9
LYDAALPGW	92	9		LLLWWKHKY	93	9		TVDLLKDHY	84	9		VSNLVKNFY	91	9
VANFPANKW	92	9		RLALPFFHL	93	9		AMDDEYAFH	84	9		TANLLPSVH	91	9
SLSLWRKPW	92	9		KLWDWSKRW	93	9		LDLLKNGEK	84	9		LSNAQVALH	91	9
KFALAPKWF	92	9		LGLGLVSPH	93	9		EVRAALLAS	84	9		QAFAAVHSY	91	9
LGFSGAMLH	92	9		LSFHKPGLF	93	9		KLSLDQTHF	84	9		GVGLNTLGR	91	9
AADDFLLPH	92	9		LLLVALTGH	93	9		LLDLLTTPH	84	9		KMFAATALH	91	9
SLNFPSGKF	92	9		WSLLHLGGH	93	9		ALQEALRGF	84	9		TVNKYVPLH	91	9
AVNEAMGFH	92	9		KLMLPWVHF	93	9		LEDLEYGNW	84	9		VGDPLLLHL	91	9
VGYALRVPF	92	9		KLTPFFGFK	93	9		LANWTGVQH	84	9		EQWLDVHHW	91	9
MTESLLAPH	92	9		LTALFPWKF	93	9		WAVTAQELH	84	9		RVYAEQERW	91	9
LSDLPVFDH	92	9		RLLHLWRPF	93	9		KDHDLELVM	84	9		MADTLAKAY	91	9
MTALMTVPH	92	9		KLLPWTLRF	93	9		RLSLEQKPW	84	9		MSDRQYWRY	91	9
TGDVYVAHW	92	9		LTFEATGVH	93	9		RLFHLPFEH	84	9		LVNALDQAH	91	9
SMNKGLLRF	92	9		MAMVSAALH	93	9		NGDVVVNPF	84	9		ELAFVHVSM	91	9
VLNNGSPHF	92	9		VSLVGVMDH	93	9		RVPDSVETW	84	9		MGNVLTVFH	91	9
SVNGLRFPH	92	9		VMFGKVKLW	93	9		LVLKAPVKA	84	9		TVNAVVYGH	91	9
TTNYVNAFH	92	9		GAFRWRLPF	93	9		TLNSSLYEH	84	9		KQYRHLYFW	90	9
HVYLHNFYY	92	9		KVLELFHPF	93	9		AADPLANHF	83	9		QQNWLVHRY	90	9
ATGPPLPWK	92	9		SAWHLLGLH	93	9		AANLVKQLY	83	9		TLDSQERFW	90	9
MLDYQRKEW	92	9		KLVALRLPF	93	9		HDNKLAFHF	83	9		QGEVALEPH	90	9
GMNLMTEGH	92	9		RLPVPFLHF	93	9		KQDYQLLYH	83	9		VTNYTQERF	90	9
AADLPLKPF	92	9		VSLTLGKGF	93	9		MAHAMQTTY	83	9		MADLWNHPW	90	9
AVSLGLTPH	91	9		WAMLLKLAH	92	9		AMDTLHFER	83	9		KLEMQRQVY	90	9
SLNAPFHLF	91	9		LSFKVALAH	92	9		VMNAEWANH	83	9		VQQKMFYRW	90	9
RLQPNFFHW	91	9		ATLPVLVKL	92	9		KMDSTVYHF	83	9		FLNLYEYRY	90	9
AANVVLSRW	91	9		ALMGLGYAH	92	9		VERPHKVHF	83	9		KLAREVAVY	90	9
RLSWKTMHF	91	9		ETFYRKLWY	92	9		GLPVLKEMY	83	9		VLNVLVGKY	90	9
VMDLYNGKW	91	9		RSYWPHFFR	92	9		VPAAPTKLL	83	9		MVMFQQDHW	90	9
ALAVRSPDF	91	9		RLAPHWWKF	92	9		TENRMVQNF	83	9		MLMATLGHF	90	9
TLDVGHLMF	91	9		LMFVGPAFH	92	9		TPSFLHHEW	83	9		LASVADALH	90	9
FTDVLFGHF	91	9		RVFQRYEEW	92	9		LLNQSLTAH	83	9		MLDYQRKEW	90	9
RLAQDLLRW	91	9		LLFLAPAHF	92	9		KLNYMTNVY	83	9		MMNMSTGHF	90	9
ALDRVFGSL	91	9		VGAVRLAPF	92	9		LANKAELHF	83	9		HSDLFRYTW	90	9
RTALMRSVF	91	9		VLMLVAGPH	92	9		KVNPASLVF	83	9		TNDAPRFHY	90	9
TVELSDAHY	91	9		VMYYPLRYW	92	9		AANPCCHPY	83	9		VQYWEPEHY	90	9
VSGPTPVHW	91	9		LSLVFKLPH	92	9		TVDAYVLPH	83	9		VADAAKVHF	90	9
AMNEYEPHY	91	9		YTWRWQTQY	92	9		VQDMFYSYH	83	9		EVDQVWVQY	90	9
FPDFLVHKF	91	9		VALKFFGHF	92	9		RLDMQLVGH	82	9		MLNLERYPY	90	9
LMDHFASHY	91	9		FTMQVKAHY	92	9		ANDWVKAMY	82	9		AVAEDMLAH	90	9
APPLYVLFY	91	9		WSMPFKLKL	92	9		WDAVYSVPH	82	9		MMYHEKYPW	90	9
ALTVLTAHF	91	9		TMYYHWRPW	92	9		ESRLLKFAR	82	9		LAPLDLFLH	90	9
VLGRAPPTW	91	9		ALLPNLSMH	92	9		DVQEPSGPH	82	9		ALNTGMFLH	90	9
LLDAAGHPF	91	9		MVMPPGFGP	92	9		HDLAFMTLH	82	9		MMNFVSFAH	90	9
VTQQYRQFY	91	9		WLAPFKAKL	92	9		EVGRFKEHY	82	9		MANVLEAHF	90	9
GTDALKLKL	91	9		VSAPLVLKF	92	9		ALDNVMVPW	82	9		LLNWLGWKY	90	9
WDMVLHSHY	91	9		RVFKASLKF	92	9		ETDFVMTTH	82	9		MQNDTPRSY	90	9
RVYYHVLHF	91	9		LLYFKKLLF	92	9		QMDLLTAGH	82	9		KQMNLDERF	90	9
TLEPHKLLL	91	9		WLLPVLKFH	92	9		PALGFPALW	82	9		KLEAATALY	90	9
WDQAMKVLH	91	9		KVWHDHFRW	92	9		VATADQAVY	82	9		VLQVATEKF	90	9
RLATFAPHW	91	9		LGGAPAFHF	92	9		TNSDLKVGF	82	9		VLNANNLAH	90	9
LVELFSHKW	91	9		LLWHRWHTF	92	9		TPQLATLRE	82	9		ASDDYKLHF	90	9
AVNYELGPH	91	9		WAMKLKPVF	92	9		MQDQLWEGH	82	9		VLNQHQAMY	90	9
LMLQSGHPF	91	9		EMFWYKRHW	92	9		APFAANVVS	82	9		LSNPFEWHF	90	9
EMYVDKYHW	91	9		KAFALRVPW	92	9		QQDSFRAPF	82	9		LTDLFRHSY	90	9
SLQFQDHRW	91	9		VGLGHLARW	92	9		TSDHRLVAF	82	9		LLEVQNHHF	90	9
LGGPTPHSW	91	9		KALWPWRFF	92	9		QADDVVDHY	82	9		NQLWQRWPF	90	9
SADMLLTHV	91	9		SVLLSKFRF	92	9		DHLDLVNFH	82	9		STNLQTFRF	90	9
VASPNWAYH	91	9		LLLVAGKGF	92	9		NDLSLLHGH	82	9		STNQLRSTY	90	9
AVMSPKWHF	91	9		HMHFGAFPF	92	9		TANWQSGRW	82	9		NQYPWHDLH	90	9
FTNDLRALH	91	9		LTPLPGLGW	92	9		FGDAQLSKH	81	9		MANVDVLGH	90	9
MLDFNHGLR	91	9		VVLPLLAKL	92	9		LGDFQALPH	81	9		LVAHDKDYY	90	9
YLMRPHWPL	90	9		AVVKGDLKF	92	9		DPAEWETHP	81	9		MGDVQSWHT	90	9
WVDHDRQPW	90	9		ATLPVLVKL	92	9		MAEKGDHHW	81	9		SMNLAELLH	90	9
GVDGLKEPF	90	9		LSLPSLSLH	92	9		LAFVSADVE	81	9		HQEWLFSRW	90	9
RLHMFKHVY	90	9		ELYFRHTFY	92	9		YHGLPPCYW	81	9		ATNLTLRVF	90	9
LALSLVAPW	90	9		LTLVHLPHL	92	9		LTVEFHLTH	81	9		AQDVRLLGV	90	9
AVNALGMKV	90	9		AMLPAKLRF	91	9		ALSDHAHLF	81	9		YLDFYRHEW	89	9
SVMFDQYHW	90	9		KLLLPLHGW	91	9		KNNPYSGLF	81	9		LLNLYYRPW	89	9
ALVVPPGEE	90	9		LALTVTLRH	91	9		QPDLTGTPF	81	9		KQDREHWFY	89	9
LSNMLGFAH	90	9		ALFHFQLAH	91	9		KNERSLFLH	81	9		MTDVPFFLH	89	9
RVYHDLLHW	90	9		LTFPMLPGH	91	9		AGPLDVDRF	81	9		ALGADRVLW	89	9
LASLVTSHW	90	9		HLFLLMFPR	91	9		KNEEVTVQL	81	9		YLNVDKYRW	89	9
ASGPPLHVW	90	9		LVLAPGPPF	91	9		FLELNELAP	81	9		KQHWDRLQW	89	9
MLLESGHPF	90	9		KLMLPWVHF	91	9		AVEWMKAHF	81	9		TMNVDLEGH	89	9
HLDLFHHHF	90	9		LTVPSGPKW	91	9		EVVWHYVSH	80	9		HMNHWDTYH	89	9
ALEVAKWKY	90	9		MFYYRKYYF	91	9		YVLPVVSHF	80	9		MMHNGLFRF	89	9
EVASTVAHF	90	9		LLALMALGH	91	9		DRVAYVTKF	80	9		MQASLAALH	89	9
ALDLLRHVF	90	9		KLALAPWHW	91	9		RLPEYQSTY	80	9		KLEQHKWHW	89	9
AAEKLLFGR	90	9		EVYKLLAHF	91	9		PDGALKLEF	80	9		KVTYEYVQW	89	9
LAMAPFRHW	90	9		TTPFWFWHY	91	9		RQDLLSENF	80	9		LLPLWLEHW	89	9
RLDWYHKRF	90	9		MEYLYKYWH	91	9		TGDLLLHQW	80	9		VFNPFAFGH	89	9
LLDKPPHLL	90	9		KTWLAAFFH	91	9		QAEKALYPY	80	9		TGNAVTYHY	89	9
RLLSRHFHW	90	9		LVALKPPGF	91	9		MQDVPLHQY	80	9		ATNLAKLMY	89	9
WDVLHAPFR	90	9		HMMHYLKWW	91	9		TAAEFDAHY	80	9		LLAHDTNEY	89	9
WLALFPHVY	90	9		LGLPHAAPF	91	9		QEDLFFVAH	80	9		TTDVEHHVW	89	9
ELAALNGPF	90	9		VLLPLFFMH	91	9		ENDALEAPY	80	9		LQDPFNWRW	89	9
LGFDAKLAL	90	9		LAFSLKDKF	91	9		TNALLKLNN	80	9		VLEPLVERF	89	9
VLDSAFKHW	90	9		KVQVGRFLF	91	9		QGDVLNNQY	80	9		LLNLTVAHL	89	9
VLFAQPAHY	90	9		ELFPLRFHL	91	9		SLDQFMMLH	80	9		MVNLFHLFY	89	9
VAYWEKYHF	90	9		EMFGGLAAH	91	9		TAPEDFNHY	80	9		QMMHEDHSF	89	9
DHGWVTVYK	90	9		TLHLALVKF	91	9		YPFTYLMHY	80	9		QLENEQRYY	89	9
AVDLCLKNY	90	9		MLFGVHGFH	91	9		AADDFLLPH	80	9		GVDVEPHVF	89	9
PFMATLGHF	90	9		FPALFKAMH	91	9		RQDPLFTTF	79	9		KMFNWAEHY	89	9
LLDSELHLH	90	9		MLFGVHGFH	91	9		TANEVAFPH	79	9		MANEPAKPF	89	9
STDPHLWHW	90	9		KLALLSFRW	91	9		KLDLVYHTY	79	9		GVNLARLAH	89	9
LVAMTGHAF	90	9		LTALMGKAY	91	9		LSGTVVEVY	79	9		ATQWEREFW	89	9
ETMPLFGHW	90	9		RVTYHVRLW	91	9		TEDGFHVFH	79	9		LQNLYRHPF	89	9
KDYVTVPLH	90	9		VMMVSMAAH	91	9		LVKGLLLDE	79	9		LAYPLEPLH	89	9
YVNDTQFVR	90	9		VTNLPAKPF	91	9		TVNEFHNFH	79	9		KNYDWKPFW	89	9
LSDVFFHGR	90	9		LLLPHSLHY	91	9		KLGRAPVFY	79	9		KLAAYHEQF	89	9
GVAEAQRPF	90	9		ALLAKLHYL	91	9		RLPFYNHSF	79	9		MANVLSDHY	89	9
VGNFGVTHY	90	9		AQLFAALGH	91	9		KDYVTVPLH	79	9		MAAFPDSHY	89	9
TAQWFVERW	90	9		MMFEWRKYW	91	9		EVMVLKEAH	79	9		MLNHMEQPH	89	9
VAMPGLAHF	90	9		VSFPLKLRF	91	9		TVEDSLTHY	79	9		LTNLETVHY	89	9
KLDMMFLRY	90	9		RLLFGPLRW	91	9		ALEGGLLQN	79	9		LAAGYQVSH	89	9
TANYHLRYW	90	9		LALLKPFHF	91	9		ALLTEVAAK	79	9		VANGHPLSL	89	9
TMDSFFRHF	90	9		QEYFYFKRY	91	9		RMVPDNAMF	79	9		MMNNDKMTY	89	9
RLYTPVPHF	90	9		LSMKRFLGF	91	9		TVVLYTKSF	79	9		EANLPVKFW	89	9
AAAVLQHPW	89	9		YMWRYHGYY	91	9		TGHDASALW	79	9		LVDRVAFFL	89	9
AVPPLTHPF	89	9		VMLPLVAVH	91	9		EPHEVLAPY	79	9		ALAATLYDH	89	9
SGDRRLLPF	89	9		LALTMAVLH	91	9		KAGVVLEVP	79	9		LMDQDMYRF	89	9
LAMMSLVKF	89	9		LLLGGVFRP	91	9		LADPEERGF	79	9		LMFATPHPW	89	9
AVQLTTSHY	89	9		AAFPKLLVF	91	9		AVDLASLSH	79	9		KHNFWYHEF	89	9
HSHALSFVF	89	9		FTWKQMRQW	90	9		RLAPDMVGF	79	9		VTNVTLGEH	89	9
RTYPNRFTW	89	9		ATALNLFHF	90	9		LLHEQAGPH	79	9		QNDLYDFEL	89	9
LSNMSTALH	89	9		MSYLHYYRW	90	9		KGVLPELNG	79	9		AANDLDAFH	89	9
ATNWPVGGH	89	9		FPAMWLRPF	90	9		DHYGDVAVF	79	9		NLNAPLPYH	89	9
HLEVDRWRW	89	9		RLLFPWYRF	90	9		ETFTPNAVD	79	9		VGPDGLLLR	89	9
SVDTHKLGF	89	9		SLGHWLSLH	90	9		ENRELYFVH	79	9		ETEVQKLYH	89	9
AAHECVPGF	89	9		YLYKYFRHW	90	9		KARLELDDF	79	9		EFTVDKEPW	89	9
LSNPVAPHY	89	9		TLTLPLLGF	90	9		KQSSFTGHF	79	9		QSELENHMY	89	9
LTNLAARPF	89	9		LMYLYHLTW	90	9		EVRMQLVGH	79	9		TVSPSLGYH	89	9
LSSLSPTHF	89	9		VLFVFAPEH	90	9		SSDQTLEHW	79	9		HVEWFGYHF	89	9
MGDVLTVFH	89	9		AVPTWVLPH	90	9		ESAGVFQLE	79	9		ENQWERHVW	89	9
LSNTDNFPH	89	9		RLFYWGHHW	90	9		KAGVMLLVD	79	9		QSSYLEDYH	89	9
ATNVNKLSL	89	9		RLFEKMRFY	90	9		TSNLQFTRF	79	9		RQDPFHWHY	89	9
LTNSSLYEH	89	9		AVLGRLFAV	90	9		PVVPDDVKF	79	9		VNWDPWLRF	89	9
AVPPLTHPF	89	9		VAALFSTLH	90	9		FPNTMLEHT	78	9		LLMQDFKDF	89	9
HTHTFKLRW	89	9		VTLLPAAVH	90	9		AVDEYTSKF	78	9		LSNTQLHFH	89	9
LNALFPHPF	89	9		LSLSLTVGH	90	9		LQNTLKQVY	78	9		VVDHFFTFH	89	9
VADLVAHMF	89	9		WLAPFKAKL	90	9		LPAVPNGHF	78	9		KQWLDHYPF	88	9
AMNWFQRSW	89	9		LLGVFPQGF	90	9		RQVPALAHW	78	9		TNELWWHEY	88	9
RLYLDRFEY	89	9		WTMNWHQRF	90	9		EDVLKLVPH	78	9		MMEFMQHQW	88	9
ELNTLKKAF	89	9		KLDLVRMVL	90	9		HQHDLAPFW	78	9		KLDLVRMVL	88	9
LTSFPLGHF	89	9		LSVWHLGVH	90	9		AVNLQYDHY	78	9		MQYNFYRFW	88	9
RVMDEYSHW	89	9		VMLPLVAVH	90	9		LVVPPGEEQ	78	9		ALMELAYAH	88	9
VAMTSVTFH	89	9		RVHTMWWRW	90	9		TAGALEALE	78	9		LANPANVHF	88	9
VAPPLTHPF	89	9		ALSLARFAR	90	9		QGQYWDRET	78	9		LVQFFRYPW	88	9
VVSRNYNYW	89	9		RLLWWYPKF	90	9		FSMHLTDRW	78	9		KNNFFKELY	88	9
AVNFTLTAH	89	9		FMYMMYHHY	90	9		DEYPVVKAW	78	9		KVDMLLLRY	88	9
AVNWYHREF	89	9		TVFYLWHRY	90	9		LGHDDLSVY	78	9		YQNQHYHFY	88	9
LTDLNHPFY	89	9		LALGLFPRF	90	9		EMRLQSAEF	78	9		EMFLQQYRW	88	9
VMDLTKAFH	89	9		TLLVPPVLF	90	9		EADEALSSF	78	9		MTNVSGYNH	88	9
LAFTNVSFH	89	9		VLWNKKYYW	90	9		MNYTLDLRT	78	9		KQVQLEHFW	88	9
VVNLLKGGF	89	9		LYHMRDWLR	90	9		ETVRMQADF	78	9		VTNMMEDHF	88	9
MEFVARPPK	89	9		FLKVGPFHW	90	9		KQNAYVTKF	78	9		MVDLDRSPF	88	9
VNNFKLHPL	89	9		KLAGVPLGF	90	9		TVLTLDEKY	78	9		KANLLLVQH	88	9
AVWLKTVHW	89	9		LVFFGLHGH	90	9		KLDSGLTAF	78	9		LTNPWVFHL	88	9
VLSMPPPSF	89	9		TALWVKLTH	90	9		AADDQVTQF	78	9		LLNKLNHQY	88	9
MVDWAAAVH	89	9		LALPGPKFL	90	9		TGEYQYAHF	78	9		PVNVAHAQY	88	9
VVDVAPPKL	89	9		LSLAWFHKW	90	9		EPLRESKPF	78	9		LALSERALP	88	9
RVGLMNVHF	89	9		ALFFYRFFF	90	9		RDVELLSPY	77	9		EGDLLNHPF	88	9
ELYLHHHLW	88	9		ELFVFRHFR	90	9		MELVQVVYH	77	9		MMMWDFMGH	88	9
LMFVGAPHF	88	9		LALSFGVLH	90	9		VRDLTNLLH	77	9		MQNVAFEHY	88	9
LSAPWMHGF	88	9		LSWLNWRPW	90	9		ALDVMQVPH	77	9		HLNKEHVYW	88	9
MTDVWLFPH	88	9		VASVAGLKF	90	9		KAAVALVTM	77	9		FQNVLRYYW	88	9
QENVFLWRH	88	9		KLLGLLKPW	90	9		TDREMVYTF	77	9		MMNLDDGHF	88	9
TVFANPVDH	88	9		VLWWPYHQW	90	9		FGPHYVLRF	77	9		ENEAQFFHY	88	9
YRLTDFFYR	88	9		AVAFNVVAH	90	9		VLDRQAAPF	77	9		NAEHFFTHY	88	9
LAPHAVSGW	88	9		GLLAHFGFL	90	9		KVDYDQTFY	77	9		TGDEPQVLH	88	9
EVDHLVNFH	88	9		LMFHWRPVW	90	9		VSKKSLDPW	77	9		MTEKYQYHF	88	9
VVDPFQTVH	88	9		AALRAAVWR	90	9		LGGTTTLAF	77	9		LLNNGLTHF	88	9
ALVVPPGEE	88	9		LHLVPFRPF	90	9		DHYLALHKF	77	9		VLYLQKYHW	88	9
LLELYNRPW	88	9		SAGELFGFH	90	9		LHGPAASVF	77	9		QLHLQEEYH	88	9
LVAAAPWMF	88	9		LTMRKALTM	90	9		KLSMNPTHF	77	9		LLNWLLGHW	88	9
KLEDQYWRF	88	9		LLFWVHRVR	90	9		VADVLTLQH	77	9		QVQWEWLRW	88	9
ALALDVFHF	88	9		RVLPMLWHW	90	9		LDQVLTGGY	77	9		AAVEELKAL	88	9
HLDDKLRLW	88	9		ALGPLNFVH	90	9		VEATADYHW	76	9		GMNLFLAPH	88	9
MTDVWLFPH	88	9		VLMKWLPLH	90	9		ENDLRWSAT	76	9		FMSALHAAF	88	9
KVDHYRWAW	88	9		THFEPFRFW	90	9		GLDVATGFH	76	9		TMAPNEPLH	88	9
TVDFAKLDH	88	9		LAMLFRFPF	90	9		EHTVFMDHF	76	9		AEGVQLHPY	88	9
AVNLLPRGL	88	9		MHMFWQMRF	90	9		EGSLLVYGH	76	9		VGNPGHTPF	88	9
ELVYNFHHW	88	9		EVWRQYTRW	90	9		DGMVQKMHF	76	9		RNDFDREGY	88	9
GLSVNKLHW	88	9		KLLPPSFHF	90	9		ALPRDTLAF	76	9		LHNYWKDRW	88	9
RLYKWVHQW	88	9		RLWGGFFRF	90	9		PNNHVTSVF	76	9		AVGWDRLPF	88	9
KVDPWGKLF	88	9		TSLLLPPLF	90	9		AADHGLPSW	76	9		EVNTRQQLY	88	9
EQDQAWRFY	88	9		KVFTPVGLF	90	9		TVFYLGMTW	76	9		VSDVHYDHY	88	9
ASNAGFKLW	88	9		LLWGGLAHL	90	9		ELRALNQEY	76	9		QAQYVELTH	88	9
LALNEDLSR	88	9		LSLPSLTVH	90	9		EMFAKMDTY	76	9		TGEHFAGFH	88	9
VAAWHPLTF	88	9		VLATLDVNH	90	9		LVVPPGEEQ	76	9		LQNLFKPPF	88	9
EALLLKFHW	88	9		LAAPFTARL	89	9		EVGMLKVYH	76	9		QGFLQKTHF	88	9
TLFKSVRGW	88	9		RLAFGKLDF	89	9		SLDWQKTNY	76	9		LSNWQLFHT	88	9
WDVMWFHPR	88	9		VLQEYTSRY	89	9		HDMMLFYPH	76	9		ALNVPAAVH	88	9
LAQPPGPHF	88	9		FLLPFPHHL	89	9		AHELDVFPY	76	9		MLNLLQVFH	88	9
RLAPLNPRW	88	9		RVHWWFGKW	89	9		TVNTDNFPH	76	9		LLNFTNHLF	88	9
RVSLWHHYW	88	9		QLFRRKLWY	89	9		LEGNLNHPF	75	9		TLNLAHSPF	87	9
YLDALLHVH	88	9		LPPGVTVPF	89	9		PSENAALPF	75	9		QSDLTLTAH	87	9
VLDYFAHWH	88	9		WTYYKRLLW	89	9		VRDAYVTKF	75	9		TVNTFRWVW	87	9
RLYWHNFPR	88	9		FPLAVKRWP	89	9		RLEHLDHTW	75	9		KLMQQKYEW	87	9
RAMPGVFKW	88	9		EVLKSWAHF	89	9		RGELLHHTW	75	9		ALEAVTMLH	87	9
SMDVDVLGH	88	9		EGDVVLVDH	89	9		EPVLKSTVP	75	9		QEYNQQYHW	87	9
AVDMLVYGH	88	9		EMFDQYYRW	89	9		AHDRLLSEF	75	9		KTERQFEWY	87	9
LTELHTGPY	88	9		LAYALGVQH	89	9		TVDQDLSHF	75	9		EGSLFNMVH	87	9
LSAQAHLGF	88	9		WMWEHLRPW	89	9		TVDAKLTSW	75	9		HMDYHRFKY	87	9
SMDTTLGHY	88	9		ELWWLHKHW	89	9		EQHLALSEF	75	9		MGNTMYAMH	87	9
MLNNPDPLH	88	9		LLFPLVFRH	89	9		PHDDVTVTW	75	9		MMHEEVGYH	87	9
RLYTHMLHY	87	9		RTFFEHYHW	89	9		EGYDFFPAY	75	9		TMDSNVKMT	87	9
KNNYWQQLH	87	9		MVFKPGLKF	89	9		TADEVTFDP	75	9		LANWLNLHW	87	9
SLLVGHPHW	87	9		ALAVKAWHF	89	9		RVDSMKTPF	75	9		KFNWLVHPY	87	9
EHLALKWHW	87	9		MTANWHLER	89	9		DEYPVGSAL	75	9		EVNSFTGFH	87	9
MQNLLTAGH	87	9		GPLTAVLFL	89	9		DARTQLGQF	75	9		LSDLLKDHY	87	9
ALYPWVHHW	87	9		LPAVALVPY	89	9		THADALGLY	75	9		KLYSYYVHW	87	9
AVEHFKMGF	87	9		VLLVKWHAF	89	9		PHDLVEVVF	75	9		LTDYLRTPY	87	9
RVAYGFLRF	87	9		VLLAPGPPF	89	9		VNAGARDLL	75	9		VVNFGGGPH	87	9
LTNHQEHFW	87	9		TSLVLSAMH	89	9		EADEALSSF	75	9		VADRLVELF	87	9
ALLVSHLGY	87	9		WLLKYDHFF	89	9		ERSHPMVPW	75	9		QVMHWEERY	87	9
KDLLLQAVH	87	9		KLDALLKPF	89	9		KHPMLVAPW	75	9		TVNNLLHGH	87	9
KACHLLKHW	87	9		VLLFKFPHY	89	9		RFPHDAAFP	75	9		ALNSLLAGH	87	9
KLAGVPLGF	87	9		TGFSFAARF	89	9		QAMHVKYSH	75	9		VMWEREYDY	87	9
SLNVRPPKW	87	9		VAAGMAVFH	89	9		AVNQVARNW	75	9		RQEVHFHFY	87	9
RLAQWAAHF	87	9		SGLALLRDL	89	9		ALDLSGFGH	75	9		EGNPVMYSH	87	9
ELDPMKFHL	87	9		ALHLMAMKF	89	9		DNENYALAA	75	9		KLERFPWLY	87	9
LEATMTAVH	87	9		ALFAPLPQH	89	9		LLDRQLADF	74	9		SLAQAAFHF	87	9
RLFYNDYSR	87	9		VSFPLTGKL	89	9		KLDGYGQPY	74	9		HLYYSADHY	87	9
RLHWDHPPY	87	9		MTYYHWRPW	89	9		MVDYWTMVF	74	9		AANQLDMPH	87	9
LRFPWPVTH	87	9		WLYYWPQHW	89	9		QSETLYLAH	74	9		YQYRAYPYW	87	9
KTQHSVTHF	87	9		HLLTFEVRH	89	9		EVAHQTEYY	74	9		KLMGVEGPF	87	9
LNQDLRCRW	87	9		ATLPTVLKL	89	9		LHLDGALGY	74	9		LGPDGLLLH	87	9
VLNYLRTGH	87	9		ALHLDKGLF	89	9		ALVVPPGEE	74	9		ALDNARVTY	87	9
LLDGNPAKF	87	9		LSPPVVVKY	89	9		TARSCPPFF	74	9		RMDDQYWRF	87	9
FYTAVSRDP	87	9		KFGFVVPGV	89	9		VVPELAHGF	74	9		MLAFEWAAF	87	9
VMDVLYSHW	87	9		WVYRHLSYW	89	9		PHDLVEVVF	74	9		LHDRFYHEW	87	9
LGDPEYRFY	87	9		LQYYKWARW	89	9		KGAAEVEVH	74	9		TVYDHQEHY	87	9
ATWQRYPMY	87	9		LLGLLVRHW	89	9		SVDLLWTAH	74	9		HLLWDQYHY	87	9
TTSMLTTTY	87	9		VALPLLELH	89	9		ELNLQGEPH	74	9		KGNLMLVSV	87	9
MTNLSEPRY	87	9		LVLPLWAAV	89	9		LMPPGDKGF	74	9		TYEWFYEHY	87	9
LANLSGFGH	87	9		RTFALFKRW	89	9		VEAHDDYPF	74	9		RVDHLQDDY	87	9
KLTSYHNFW	87	9		VSFKFLSAH	89	9		KNPEHSMHY	74	9		MSQWYRSFY	87	9
YLDVDKYRW	87	9		LSLLARLLH	89	9		KGVTKKERW	74	9		MLNPFDLHL	87	9
HDLMPAFRW	87	9		VVLPTAPLH	89	9		WEGLMKAHF	74	9		NALATHLEY	87	9
SVAPPGFNL	87	9		RHWWSPMRY	89	9		KDTDTLALY	74	9		LLNLEKEPF	87	9
LLNLGSHGF	87	9		LVYPFPGPL	89	9		LANQTERSF	74	9		LLNFMEPPW	87	9
MTAPPLPNF	87	9		LLHVALFAR	88	9		LHGPAASVF	74	9		ALDPFLFKL	87	9
RLWMFQHHF	87	9		LVAPGGFQF	88	9		EAPESFSKD	74	9		NSDQVLTRF	87	9
KVDDLYAKF	87	9		MAMLAALHF	88	9		TGQQLYNRW	74	9		VLETHQHPW	87	9
KLFKSFHEW	87	9		MLRWYFHYR	88	9		EQPVMMPDY	74	9		LVNLTKAPF	87	9
RMEYPLKTW	87	9		LTALPPVPH	88	9		QEEMMLTGY	74	9		MQQWYRDFY	87	9
TMYTHAHYW	87	9		LLASMLKHF	88	9		EDLVKLVPH	74	9		LMEYLKHHW	87	9
RLDLPYNWK	87	9		LHVSLVKFW	88	9		SGLGEALLQ	74	9		VMDQYNPDP	87	9
ALNAAHGGF	87	9		ATLHLAVYR	88	9		KQNVHEVFY	73	9		FMNKYYHNY	87	9
PSENAALPF	87	9		WMMWQHVRW	88	9		GSDLSYLKF	73	9		YMELLVWLY	87	9
VLSMPPSPF	87	9		ALHLLKFGV	88	9		QNYLAFCGW	73	9		MNNWFRQHW	87	9
VMYNGDSHF	87	9		KVHWHWAKF	88	9		TLDEVEGLH	73	9		MVSHPAPEY	87	9
MTERYPYYY	87	9		TLFAAVAPF	88	9		KTLAEYGLF	73	9		HSNFMMNNW	87	9
KDLVLLAWH	87	9		KVFALLTPL	88	9		SLNVQRATF	73	9		NQELVVHSY	87	9
MTDYYSKRW	87	9		ALFAPGKLF	88	9		SGFHPPQLE	73	9		YMNDWYYHY	87	9
SVAKKSWAF	87	9		FLLPFHWGH	88	9		LALMLVGVH	73	9		SAQTDRVNL	87	9
ALNMPWGAH	87	9		FPFGKFARF	88	9		ATDLQTEDY	73	9		GVNSEAAFR	87	9
WLKPHVRHW	87	9		YVMRPWYPY	88	9		MAHTHSVPH	73	9		KQNWELDQH	87	9
LLDFDEKRW	86	9		SLLYKFFHF	88	9		VVDPVSVFH	73	9		LMNFAKASF	87	9
NLDVVKSFH	86	9		RQMERPFYW	88	9		TVMSFVFPY	73	9		GLDPAHAHF	86	9
WALSAGHHF	86	9		KVYVPFLLH	88	9		TTLGMGRFP	73	9		KLDYMYRYW	86	9
KLYLNAPFH	86	9		FPLLKLGHF	88	9		KDLQSTSWH	73	9		HLNEVSDFH	86	9
ATNFPLGFH	86	9		HLFLFGGKF	88	9		TPTKDLWKY	73	9		LVQAQFDHF	86	9
VVDVPSVHF	86	9		LALLHKLTF	88	9		YHALLVLRF	73	9		FMNVSLRFW	86	9
MVSPPPKAH	86	9		MNYHQDFRW	88	9		NSLLKAGLE	72	9		TAMEQLAGH	86	9
VLWLAPSHY	86	9		RLALPWFPR	88	9		HDMLMFYPH	72	9		FLNHYKWLW	86	9
ASNTAFLHV	86	9		VMKSKLVVF	88	9		KLLFKKVGH	72	9		VLENTALEH	86	9
HTEYLFHPW	86	9		WGSPFLKRF	88	9		GLDEPVLKW	72	9		TLQGMDALH	86	9
LAVVPPGEE	86	9		VAAVWHLFH	88	9		LNEGQSPPP	72	9		FLNNLLLTH	86	9
TLNRMYEEY	86	9		SLGHWLSLH	88	9		DEHALNLKF	72	9		VNDWRPLWF	86	9
ALMPWSAFH	86	9		SSLMMVLGH	88	9		EHELMLHPW	72	9		MMSYERWLW	86	9
RQDLSLHSF	86	9		RLNLTRWHW	88	9		GLSDKLNHF	72	9		TGNFEEPSH	86	9
WLVPHHLAF	86	9		LAGPPWNLL	88	9		LVGFNMMFH	72	9		EHNFDWWHY	86	9
LGGLPPHPF	86	9		FAGAALLPF	88	9		EVVMLHVAH	72	9		QEQQQYERW	86	9
QGNTFKRPW	86	9		FSSFGKLHF	88	9		ESLPKGPSH	72	9		QLQSTNYPH	86	9
RVHFLQWHY	86	9		KLLFHFPLL	88	9		LAGKNVLEE	72	9		ALNQSSLTH	86	9
QSLLELKHW	86	9		RLFFPWLSH	88	9		TGQGMDLPF	72	9		LMDSQYENW	86	9
VYANSVKVH	86	9		RLFHYFRTF	88	9		ENRQLAMTF	72	9		KMNQQWVNH	86	9
TVELLSPFH	86	9		LTPLPGLGW	88	9		EDLEFLVHH	72	9		GLSPYEDLH	86	9
RVDLTKADF	86	9		EMYWWRGPY	88	9		KMSYDLLDY	72	9		TNNLFHNFH	86	9
KFALPFKGF	86	9		LLASPLANF	88	9		KMDPYKVDY	72	9		HVNETHPMF	86	9
RLDFGFFTH	86	9		SLHAVFLAR	88	9		TPDRLAPEF	72	9		MRDRFHYKF	86	9
TDLLFHLTH	86	9		LMEEFEEKQ	88	9		EPHEVALPY	71	9		AADLPLPKF	86	9
RTDYKFWHL	86	9		KLFDYLAKF	88	9		EMFMGPHSL	71	9		VLNLDSLHF	86	9
AQDVRLLGV	86	9		SVFPFRLKL	88	9		ERSHDLLDY	71	9		TSSETNNTH	86	9
VGYANEPYH	86	9		LLWAHFLAH	88	9		ENLKTELLE	71	9		SVNTHLKGF	86	9
KLWGPLLHY	86	9		VAALFGLDH	88	9		TEGYKYTNW	71	9		KEMWMEHEW	86	9
LSFAHAEHF	86	9		VCLAAPFGH	88	9		LPCEYVYEF	71	9		LMDHFASHY	86	9
AHDLFTARF	86	9		WVEVFHLPH	88	9		YPVLFHNCH	71	9		MLNGLSHDH	86	9
TLNSFLGHM	86	9		FPFWHKLYH	88	9		VHGMPFLSG	71	9		NTDLLFLNF	86	9
RLFDKFKRF	86	9		VLLTAKVEH	88	9		QADALAPVF	71	9		YLNYEKMHY	86	9
ATNEVAFPH	86	9		LLHHWLRYW	88	9		HDNPVSVTF	71	9		LAFAAKALW	86	9
PFDAVVPFY	86	9		KALFSKLLW	87	9		EVASLWHHF	71	9		KHDWQKEDF	86	9
LFAMVLPPF	86	9		LMYKWFRQW	87	9		KGGNNLLLV	71	9		MQDTAVNHY	86	9
YRTPYFDHY	86	9		KLGVWPLHF	87	9		QQDLLSRSY	71	9		MMYYERYTH	86	9
RVYFKHPNF	86	9		VTGELHVRF	87	9		HATDLAVPY	71	9		MELVEVVYH	86	9
TVMPSVSHY	86	9		FGAPLKHWF	87	9		LAGNKLALT	71	9		SLGFDATHF	86	9
EMFVARPKP	86	9		KPFTLWYLH	87	9		QNALRLVTF	71	9		GVNFATAHL	86	9
FPDYDQRSW	86	9		LLAAFFPKF	87	9		EMFELCPPV	71	9		GSNVGVAWH	86	9
LGAAHTAFF	86	9		LGFPVPMVV	87	9		HDLSKNLLF	71	9		EVNSFLVKF	86	9
FPYWNHTHF	86	9		TVFKLLGGV	87	9		KAEDLLWLH	71	9		LLNPNLLEH	86	9
AVKPLWMHW	86	9		LVYHHPLLF	87	9		AHRDLLSEF	71	9		LLNLSKDHY	86	9
VMWSPAKPF	86	9		EVFLEHWKL	87	9		VPPAAEQYP	71	9		NSNVLFWKF	86	9
LLAVFAEPH	86	9		LTSLLARGF	87	9		GLALKGVGV	71	9		LQNALELQH	86	9
EHLAPELFH	86	9		LGMPGLAHF	87	9		VGNAVGVAL	70	9		MGDVWTALH	86	9
AGPHAPPTW	86	9		RLPWSLLKW	87	9		PLSTTLAGH	70	9		LMNFYSWHY	86	9
MTDRFFGPF	86	9		RLLPFKGFL	87	9		KAMTGLPVP	70	9		VGLANSDFH	86	9
WADLGAKDF	86	9		QSAVVVAYH	87	9		EVGSKVDNF	70	9		YVYHHQEEF	86	9
HLDLHFHHF	86	9		EVLLMKMHW	87	9		NPVDDEMNP	70	9		MANFVQLKY	86	9
LSAALKFVR	86	9		RVAGLKFPW	87	9		RGDVFDADY	70	9		EQEWLYLLH	86	9
YPDSVGPPF	86	9		KVALPRWLF	87	9		LHSEMAYHL	70	9		TGNHLVLYH	86	9
RVYFERSYY	86	9		FPKWTYFRF	87	9		HVMHGFMVH	70	9		VANEEPAKY	86	9
VLDVGKYHY	86	9		HVEVALFRF	87	9		SGNGTFQKW	70	9		FLNVQAMGH	86	9
LLNAATCLH	86	9		LSVDLHLLR	87	9		ANDANLAYF	70	9		NQYPENEHY	86	9
TYAEEYHRW	86	9		LLKAVPFGP	87	9		QEEEVRPFY	70	9		KFNYWHPLF	86	9
FTNVLSRAL	86	9		LTHLYVAAH	87	9		EHTVTDMTY	70	9		YRQEVRDYR	86	9
HMDVVPGHF	86	9		LGVSVLALH	87	9		EPSSLQPDF	70	9		LLNAQKLRF	86	9
VLVPPGEEQ	86	9		YMFKNFRPW	87	9		EPSSKLDPF	70	9		WLDLEPFPW	86	9
TDELLFHHW	86	9		MMFPHLRRW	87	9		AGEVHLLGY	70	9		MADSVVDHL	86	9
NVYWYHTMW	86	9		VGAPPWHGL	87	9		VADAQFGPR	70	9		LTDYLHVTH	86	9
VMEVGVAHF	85	9		WLLWKLLHF	87	9		KSSLKHTAQ	70	9		VADLVAMHF	86	9
TVEYPWRLH	85	9		LVMPKLGPF	87	9		LVVASPDAM	70	9		SQNAVKAPF	86	9
ESVPSKFKF	85	9		RSLTLKMKY	87	9		TVDNNSKYF	70	9		FDNYAREYF	85	9
TGDWVVTHF	85	9		QGLNAHAAF	87	9		NKLLTLLAN	70	9		KNEPYMYEH	85	9
ALNMERYKF	85	9		KLFMPGPFH	87	9		LNEGKGGYT	70	9		AADGFKLRL	85	9
RLHWDHPPY	85	9		GLLKVLRPW	87	9		HCNNAVELW	70	9		KMNLGKYHW	85	9
HVFVAKAPF	85	9		RMFFPWEKW	87	9		RPPKVQVYS	70	9		QANTLYKYF	85	9
LVNNYWTPY	85	9		GLVPHLLHF	87	9		QDSVFTTPY	70	9		TNNVMQLVH	85	9
LVMLDHFRW	85	9		LNWHWHRVY	87	9		KVEHYLAPW	70	9		RQEMLRLKY	85	9
HLFYADERY	85	9		LLFPVKYKF	87	9		WDEVTELPH	69	9		VLNANPLLH	85	9
ALVYPVTGF	85	9		VALVAFAPF	87	9		QAELFLVEH	69	9		ELTPKPWSF	85	9
RVYNVPFHW	85	9		LLWTHHGPF	87	9		FGGDRMLSP	69	9		ALALLLDKF	85	9
FPNLPVGNH	85	9		RLFFSPLLK	87	9		KLDGDGPLY	69	9		SGNFVHDFY	85	9
LVVPPGEEQ	85	9		HLFWPLYHW	87	9		QEPWSPVHQ	69	9		LGDTHMDSY	85	9
RLALLTHGW	85	9		WTTLLHWKW	87	9		TGPGSMVPQ	69	9		KDDQNTRHW	85	9
WNVKYHVGH	85	9		ALHVVAHVF	87	9		AANWTPLAW	69	9		QQYYHERLW	85	9
VLDFFLHKH	85	9		HLFPYWPRW	87	9		KPPARVFVQ	69	9		LANFQAEHY	85	9
TDKAWKVLL	85	9		LMLPAFGGY	87	9		ADEAAMSPY	69	9		DADVQYVVM	85	9
VNDYYFFKH	85	9		HLATYFRPW	87	9		KDGLNMAPF	69	9		QEYNQQYHW	85	9
KTDWQYYQF	85	9		ATLLNPWHW	87	9		GVAVNFGHH	69	9		TGSVQLKSF	85	9
YMMRPHWPL	85	9		LLFPYHWHY	87	9		RLPVFSDMY	69	9		KNKLTTVGF	85	9
RLDWHYKRF	85	9		SVAAEVKAF	87	9		AHSDHLALF	69	9		MVQVGVAHF	85	9
KLMGNAALF	85	9		LGFALPGGY	87	9		DHVTKVVPW	69	9		GLASLNTYH	85	9
TLNYENHMY	85	9		KLLPPSFHF	87	9		KTDPWEPLH	69	9		RLQDLKQQW	85	9
AVDFFVLKP	85	9		HLLPFVGLH	87	9		RLDAFHRML	69	9		LGNLQQQPH	85	9
DNLSLLHGH	85	9		VMFALLRLP	87	9		TGYAMTAFW	69	9		FMNHGLWHY	85	9
FAGAALLPF	85	9		HVYWEHKFW	87	9		HAYTLMEPF	69	9		LSDAWMPFH	85	9
QLDQWYPPY	85	9		LWLFRQLHW	87	9		TPTPQARGY	69	9		MLNLPVGNH	85	9
LVNLGVQKF	85	9		FRPQYERFF	87	9		NLDPYNKSF	69	9		LTELLTDHY	85	9
LAYVKPALL	85	9		LLQPWFFHY	87	9		LDLVYKHHH	69	9		WQDRKMAEY	85	9
LLFKTPASF	85	9		LLFPAFDHW	87	9		TADVLWHDY	69	9		LLNLAQFHV	85	9
SADVPKWHF	85	9		AVAVWHLFH	87	9		YPLVKPPVP	69	9		YQEVQRDNY	85	9
VAGLPPHPF	85	9		KSHTLVKLH	87	9		QSDAVSPLF	69	9		SLDAYVLPH	85	9
VSYHYKLYW	85	9		QLLKVKVFH	87	9		AVNELDHPF	68	9		WLNFTLFDY	85	9
FPDYTHMAH	85	9		CTALFRPHF	87	9		LNEMFKNNY	68	9		AGNSLHETF	85	9
SLVMPPSPF	85	9		KLPVWHGFF	87	9		PFPLQVVPE	68	9		LGNQKLARF	85	9
TYDQTVPKW	85	9		PGVQLKDEE	87	9		DHHCMPVLK	68	9		RFDSQENTY	85	9
TTDYHPWHY	85	9		LRVFMVKAH	87	9		EDYPVGSAL	68	9		MQDWKRFHW	85	9
VANVGGWHL	85	9		KAVLVPLHW	87	9		ELHKVLAYP	68	9		WHNLNFHHW	85	9
ASDDYKLHF	85	9		ALLPLLLDH	87	9		LTLMQDMPL	68	9		HLEVYRAPF	85	9
FPALEKVKW	85	9		RLLHLWRPF	87	9		KGVPLNEEW	68	9		KLFGFYKFW	85	9
LSELLSPFH	85	9		FPMDHWKRW	87	9		TVMDKALVF	68	9		DSRDLLGLL	85	9
VLSVADPYH	85	9		WAVVHLGWH	87	9		LARDQLTGF	68	9		TEEALPGFH	85	9
LHAAAGPSW	85	9		LLVFPLAGV	87	9		HDGDLTVPF	68	9		LVENFGHPW	85	9
FLDVLKRSW	85	9		HMMHLWHYW	87	9		TDEPFLTMH	68	9		SSNLMEWHY	85	9
TAALNLSHW	85	9		RLFSFGGLH	87	9		RDMRHMFVR	68	9		ELAPFFLRW	85	9
LTNVQGLWH	85	9		GVLLTMNAH	87	9		RVDLTKADF	68	9		ALGWEFVGH	85	9
RMWMHNRPW	85	9		WQFRPWQHY	87	9		DAQLGLPGY	68	9		FGNFLAYAH	85	9
SLGEPPAGF	85	9		QEYFYFKRY	87	9		ERGHHYKTH	68	9		LTDWRFWHY	85	9
TAYKGLYRF	85	9		WTLHTDLRW	87	9		PVHEVVTGW	68	9		VSEWPLLHW	85	9
WTLVPVKKW	85	9		TALYLESSH	87	9		MVDEPEKCH	68	9		KQFTQFNHW	85	9
ESMPFHLRL	85	9		LTFPMAFFH	87	9		GPFAREYAF	68	9		AGMEGLRLW	85	9
HVDLYHTKF	85	9		VLLDGVSKF	87	9		TFETPDTMH	68	9		MMEHFRWQH	85	9
AMNPLLTLH	85	9		VLMLPGPHF	87	9		TGDHSELEF	68	9		VVALDKFKW	85	9
RTDYKFWHL	85	9		KDLYPRWFR	86	9		KSWTDGLPF	68	9		LGDYKGTSF	85	9
VTDPFWVHH	84	9		GMWRFPRLF	86	9		EGDDTVEAY	68	9		AANDGKLLF	85	9
EVVYFKGHF	84	9		VALKFFGFH	86	9		EVGQPGPLY	68	9		QVAVDDHFL	85	9
VSNVGKLGW	84	9		LHLHPALVF	86	9		KLNHLRAVF	68	9		YQDLFTFAW	85	9
LDLLKMWHW	84	9		LTAALRFGR	86	9		MQDDTVHAW	68	9		KVAVDKVDY	85	9
TSSVPVKLF	84	9		HVALPFDKF	86	9		VYDGVDWLF	68	9		TANVNKLSL	85	9
VASAPHLGY	84	9		LMYQKKYFW	86	9		KAMAAFTLY	68	9		SLNAFDRWF	85	9
HDLAYDLYR	84	9		AVLELLRFH	86	9		NEYMSSGAL	68	9		LAMPDALWH	85	9
LALSERPAL	84	9		ATLLRAPVF	86	9		FDNALTPKS	68	9		HMERHMWDF	85	9
TVMPFVHHW	84	9		LALPWYYHW	86	9		QVGRMLKLY	68	9		ELERLFWTY	85	9
QVYAYQYKY	84	9		RLAFPFVHL	86	9		VALGGEVYH	67	9		MQDYYKLYF	85	9
GLTPMQGPF	84	9		TMMELWRHF	86	9		KQDQDFGVY	67	9		VMDLTKAFH	85	9
LLDRYLGGL	84	9		LMHRWQPFY	86	9		TTSLCAGVL	67	9		VTNLPAKPF	85	9
VSATELAAH	84	9		VQAVFFRPW	86	9		PHSETVCPF	67	9		LADNFLTRF	85	9
RGDWPVGLH	84	9		SLLPKGLWH	86	9		KMCMGLLSY	67	9		KVYDYQSHW	85	9
WALALAPAF	84	9		KMALLLHAF	86	9		EHSDPEMMF	67	9		TNEFEKRHW	85	9
LADVSRSLF	84	9		LGLRALGFH	86	9		KLLVPPSGP	67	9		EQESWLRPY	84	9
LADASHLLP	84	9		VTFPALHLH	86	9		VVQAVGQVL	67	9		LQQHMRQWW	84	9
HLDWYHFDH	84	9		QLQWFRHYW	86	9		TLCKMFEGY	67	9		TLNKYAYHF	84	9
WSSDGFHFH	84	9		MLKFGNFRF	86	9		MTDVSLSPH	67	9		ALWPWFLKY	84	9
LSYDLLHVH	84	9		VALPLGLAH	86	9		QLDQLMEKY	67	9		KQEFFFYDY	84	9
AADETVAPF	84	9		RVGQFFHLF	86	9		RDQGPLDQY	67	9		WPFQVMALF	84	9
HLDLMNAHF	84	9		KLFMFTVKF	86	9		ALDSLETDH	67	9		MLDAPLFPH	84	9
VTMTYVHFW	84	9		FTFWRTPYY	86	9		NNQLVRHGY	67	9		MDAAQLTKR	84	9
HDLAFMTLH	84	9		FPGALLLDL	86	9		LSELGLLEH	67	9		KSNLSYVKY	84	9
KVAVPAPMF	84	9		KALRLPVPF	86	9		EMPPVKTVY	67	9		RMDMYRLHY	84	9
VVSAPLSHW	84	9		VGFVRVAPF	86	9		ALDRALLAS	67	9		QMYEWVSHF	84	9
LAMQEAELH	84	9		LAFHFSLGH	86	9		TVADPLMHW	67	9		QLNSMAPAH	84	9
VLDYKDSFH	84	9		VAWAFRGLH	86	9		DAHPYLAAF	67	9		LLQYDRWPF	84	9
ATDRLHLVF	84	9		LGHLGTKLW	86	9		THSDAPFGF	67	9		KVDNLKYRF	84	9
AVDASLRPF	84	9		ATAPVSLHW	86	9		KVNHVSPQF	67	9		LADLLKLTH	84	9
AVDFFHVMR	84	9		VLARFDARY	86	9		TVNENSLLY	67	9		RVDQYFFYH	84	9
GLAPTSPSF	84	9		WATPHLLLH	86	9		VAVRPPTML	67	9		MAYYHEPEH	84	9
VSNWHDYNW	84	9		MAALFRPFH	86	9		PVSLEMELH	66	9		KEAQLFYTH	84	9
ALDATDGRW	84	9		VALPFMGKY	86	9		EDSAQNVLF	66	9		ALMLFRFPF	84	9
HDMATDYRW	84	9		RTFYLFKKW	86	9		LLDPNHANY	66	9		AADPLANHF	84	9
THHTFKLRW	84	9		VMFFLAHHF	86	9		GPNPELMPF	66	9		MADTTVMRY	84	9
VLDVHLKNL	84	9		MMFEWRKYW	86	9		EAGGELDDY	66	9		VANDGLLNH	84	9
LHDLGFGHF	84	9		WSVFPFKKF	86	9		TVRGDAEMF	66	9		ASNALTRVT	84	9
HLDLSRLGV	84	9		TLDLHTLLH	86	9		TECNALPYP	66	9		VANVSLNGH	84	9
DPNYPQVAH	84	9		LLAAVGPFF	86	9		AADWQGKPW	66	9		LLQGYAVFH	84	9
TLDLLATFH	84	9		TALVLSLHH	86	9		HLDEYGAKF	66	9		TGEYWLLHF	84	9
VVAPKEPPF	84	9		MTMLFKRFF	86	9		DGPALKLEF	66	9		QEQTNRYFY	84	9
AVYPHVAEV	84	9		VNWQQYWRW	86	9		PAEALDSPF	66	9		MSDGPVGKY	84	9
KMDLTPFKF	84	9		FGMSMLPVL	86	9		FYGSYLEPW	66	9		TLNDTYHNY	84	9
TAPTLSTHW	84	9		MTLALRAVP	86	9		EHQGDLALF	66	9		MLSMREFPF	84	9
AVHDSLKWL	84	9		RALFGDFRF	86	9		EMPPQVAMF	66	9		RHYHQLEVY	84	9
KLDWLAGLH	84	9		YTWRTHQYF	86	9		DHQLLGNKF	66	9		MTNYQFLHY	84	9
LNDLLKYGH	83	9		MVDQEYYKY	86	9		FELGGKFAE	66	9		MLNGWMSGH	84	9
RLMKVFFVW	83	9		LSPALALLL	86	9		KAPAPPLVH	66	9		AAESTYTHF	84	9
DHLNYYRPW	83	9		LLLGKSPVW	86	9		DHTNLKLVF	66	9		LTDADNGFH	84	9
VLDVLVGKY	83	9		WTREFQRLW	86	9		KREMVAALW	66	9		HLDMKKCYF	84	9
LLDYLKRRW	83	9		KLWDFPVHF	86	9		AHDRLLSEF	66	9		LLNVLFDKF	84	9
RLDYMLHRW	83	9		TSGLLRALY	86	9		GTPQSYTPF	66	9		AAMPDFAHW	84	9
RVGSQLPHF	83	9		VALPSAPWH	86	9		TLATFFMAY	66	9		ELNALSHLF	84	9
ALNLDREHY	83	9		LRLFPWYRF	86	9		EMFTKSEGH	66	9		YQQTLKAHY	84	9
RMYAQRYFY	83	9		DLLGVRAHF	86	9		LPLLGMHGW	66	9		MTQEYNERW	84	9
RLDYHRWKF	83	9		EVGLAKWHF	86	9		RMPYVEYTM	66	9		YLNEEKSRY	84	9
AADHGLPSW	83	9		FAALGGWLH	86	9		ANQTYGVGL	65	9		THNELYTNW	84	9
LADTLKRAF	83	9		LGLAVPPVF	86	9		TVPSQWQYH	65	9		AMNPDGFHL	84	9
VVNTLDGLH	83	9		LSYKLLSKF	86	9		TVLDNLHGH	65	9		LLNLDWFHL	84	9
AVDLLLYPH	83	9		AVGPLLPHF	86	9		TVELDRMVY	65	9		NLQLEGLLH	84	9
VGNGLVHAW	83	9		PSFVLVGSH	86	9		PALLAVFGW	65	9		ALNYLPLLH	84	9
QVDDKHRFW	83	9		WTFFKMHRY	86	9		QDAEMFLPH	65	9		QDEWMMHQF	84	9
TTAAPLMGF	83	9		RSYWPFHFR	86	9		VAGLPQVLL	65	9		FMDNQEHTY	84	9
MAAPAKFSF	83	9		EVWQKLAKF	86	9		VHCAKDEPY	65	9		GNNLLLSRY	84	9
RMMSHFYRW	83	9		RLALPWPRF	86	9		TPDKAESNY	65	9		ALNQVLEHL	84	9
MLDPLKWSH	83	9		VVHLGKWSF	86	9		RVWPLAGQE	65	9		LLQWQGWRW	84	9
KTDLALASL	83	9		TVLHFSLLH	86	9		GLDATENTF	65	9		KMFLDHEPY	84	9
LVQPFLGRW	83	9		LGLPLATKL	86	9		FGHLLSYLW	65	9		VLNLFGRPW	84	9
EMYLLKHHW	83	9		QVGFPWLHF	86	9		PAYAELAEF	65	9		MAFVQQAPH	84	9
SMDLLQHHF	83	9		LSFKLLGGV	86	9		TVYEMSPAY	65	9		HQNYFFHLW	84	9
LLFMHPEQF	83	9		FPGELALLL	86	9		KVYTCFLMW	65	9		WQNQHKDMY	84	9
LLNSPHGPY	83	9		FLMGYLPRF	86	9		PLTAMVGVP	65	9		LTDYLRGLY	84	9
ESAGFVRDF	83	9		VLAFGLGHL	86	9		KHCHAGHKW	65	9		YANLLLFPH	84	9
MTYAALPQY	83	9		LLFLVGHFP	86	9		LPFKKGVGH	65	9		LQNDHHLEY	84	9
RLDPGGYHF	83	9		TALGLMFKH	86	9		KPNSDLTVW	65	9		LLHHEHMYY	84	9
VCFSPALHF	83	9		RLAVPKVLF	86	9		PQLEVLVNP	65	9		LQDHYPAHY	84	9
TVNHGWVYK	83	9		KTYVHLEFH	86	9		ESMPFLETH	65	9		SMQLVLAKY	84	9
KLYPLFATW	83	9		VSFLAGWGH	85	9		QQELMSHAY	65	9		TVHEETYRY	84	9
SADLLWHHF	83	9		VVLLFPTHF	85	9		HGELKAWPY	65	9		YQDFRFLQW	84	9
LAFDANPHY	83	9		VGFAYLPKH	85	9		TVAALEVLE	65	9		EHDMQYHNW	84	9
LAAKPLYTF	83	9		LLRMLFPWR	85	9		EVAGVVLTN	65	9		LLSQDAVAH	84	9
VAMTSVTHF	83	9		LAMAVLHQY	85	9		FVSPEGPVP	65	9		LLDVLTVWF	84	9
ELFFYPHQY	83	9		VGPLLLYPF	85	9		EPPVAKDVE	65	9		ELNDFLFRW	84	9
LVYPSTPPH	83	9		LLMAFWGPH	85	9		PLGPHSPPP	65	9		MHDYFQHFH	84	9
QDGALLNPF	83	9		KLALLNLKF	85	9		QEGLYQPFF	65	9		KKNSLHNAF	84	9
HDLMLHFHW	83	9		WLWRQHVNW	85	9		NNLLQVVPE	65	9		WTNVFARSF	84	9
VTDLPAKPF	83	9		WLLQHLGHF	85	9		KNLTLLLAN	65	9		TGDLLPLHL	84	9
QMWARAQPF	83	9		QMMFKDYRW	85	9		KACHYLLPY	65	9		VGDDMAFVH	84	9
LLDWGMKGH	83	9		VLLVPHPKF	85	9		TVARDLLAY	65	9		FVARPPKVQ	84	9
FPALPLKRW	83	9		FGVMFHLRF	85	9		KNELFNQMY	65	9		GSNLQAHVF	84	9
RLDSRYFSY	83	9		RLFWPVLFR	85	9		LLGSALLAT	65	9		TVNFPHVGF	84	9
MLSPPAFHW	83	9		AFWNRKFYW	85	9		TVEKQYEVY	65	9		ELMREMSFY	84	9
KASPVTLLW	83	9		LGKDLHLAF	85	9		PWELFVAPH	65	9		NLDRGVAGF	83	9
ELDQQLRHW	83	9		MTVKALHAF	85	9		FALNVKQLT	65	9		NLHHFMEFW	83	9
SLFRRPLGF	83	9		VALLHPKFW	85	9		RLFAAQQPF	65	9		ALNVMQVPH	83	9
QDMAHPPFW	82	9		VGWPSVVAF	85	9		TVMFTSVPY	65	9		MLMPQFARF	83	9
LLEVLGHPF	82	9		LLWVGGPLF	85	9		CSCSDTLQH	64	9		ALELLKNFF	83	9
LGGLPPHPF	82	9		KVMPFFFLH	85	9		EFVYYVEPE	64	9		MQQLRWLGY	83	9
RLDPDFFHF	82	9		LGMPGLAHF	85	9		EMFGALSPP	64	9		QDEREFNLY	83	9
VHDLFLQKW	82	9		HFFGLMPKF	85	9		HYDETVQPY	64	9		FQQLRLGGH	83	9
ASDKLFRAF	82	9		AMMLPALVH	85	9		SADVSDHFW	64	9		HLQPFEHAY	83	9
DHQVYLYFY	82	9		GLMVLHRLF	85	9		KDGLSLTAF	64	9		KMDLLHVRY	83	9
VRNLPVHSW	82	9		KVSLWFVKF	85	9		MGLPKGPLG	64	9		MMMERWEYF	83	9
VAGPVLVVR	82	9		WMMWQHVRW	85	9		KNQQQLHLY	64	9		LQYMMREFF	83	9
AMHTHLALW	82	9		LGYAAHLHF	85	9		LGKSLVLAP	64	9		LANNHGEDF	83	9
ADLLLLKGH	82	9		RLLDTKWWF	85	9		KGDDLLAAF	64	9		LLDRGYQYF	83	9
MLLHNHPMW	82	9		WLFPKSLPF	85	9		KNQELLWTH	64	9		KLYVYHEQW	83	9
RMFPLHPFH	82	9		YLYRHAYYW	85	9		TLMLLLCPP	64	9		LVALNKMPW	83	9
VTDEAPTPL	82	9		KLGLVPLHW	85	9		TVYCCGPDY	64	9		VQEVDREPF	83	9
SLDSLPGQF	82	9		FLMLTKFRW	85	9		FPDEPYGPH	64	9		LLNGHGLEL	83	9
AVAPMVPLF	82	9		VHFDFLKGW	85	9		LDEGGKGYT	64	9		LLDHMFMAH	83	9
LVMPVARPF	82	9		QSWKMFRYW	85	9		TPLQENLNW	64	9		LAYHREPMY	83	9
KWLPHVRHW	82	9		KLWGHFGFF	85	9		HNGTNPSLW	64	9		TAEFLTPHF	83	9
MVDEAWANH	82	9		LGVPFKKYH	85	9		KNLLREVGF	64	9		GVDGAVTRY	83	9
LLYRYQSPF	82	9		LVLAPGPPF	85	9		PVLREALMY	64	9		LADEALLHH	83	9
RVYPFKELW	82	9		WKTLLLKPF	85	9		EVKPPSPGP	64	9		KANFPLPYW	83	9
AAHPLLVAW	82	9		TGMAAHLRF	85	9		DNPDLEADY	64	9		LGNKQMPCL	83	9
YLDFWKPKY	82	9		LHVSLVKFW	85	9		SLDMYVHEF	64	9		EWHLHFGHW	83	9
VLNLFGRPW	82	9		LTLVTARSF	85	9		FGGCDSCLM	64	9		VGNWLKFGF	83	9
AAAMGLPFF	82	9		LKFAHMSLF	85	9		TVNHTMYGL	64	9		MVELDKYYH	83	9
LVWNDNHFW	82	9		LGMAVVHSL	85	9		KLDLEFVMW	64	9		LAGFFVYTL	83	9
RETPFERFW	82	9		RLFVLKMLP	85	9		EMFAVKFGH	63	9		RQEFYHNYF	83	9
LAHVALLPF	82	9		LLWHQFFFH	85	9		QSDLALLHF	63	9		ERDYENYNW	83	9
WLDYKHHFN	82	9		LSLAEAGFH	85	9		HPGDLALLY	63	9		ESFPDWHWH	83	9
RLDYHLLTH	82	9		ASPKLTWHF	85	9		QEDYQVDSF	63	9		MAMQNPFHF	83	9
EVSLATRFF	82	9		KLLGLLKPW	85	9		MEFHLMNLY	63	9		TVERGLHAY	83	9
EVLVKLSPH	82	9		VSLGRLLAF	85	9		KNTLSFAPF	63	9		HMNPSHAVY	83	9
VANVGGWHL	82	9		PFYNQNRYW	85	9		LADALTMLH	63	9		LSNPNHTPY	83	9
LAEEALGRF	82	9		LLHFGELRW	85	9		EMPKDSGNW	63	9		RMLYDHHEY	83	9
HVEALFPHW	82	9		NMAWLKWHW	85	9		LHGTPEVLT	63	9		AANLGMVAH	83	9
ALTTFNLFR	82	9		MMNMWKWHW	85	9		NRALKTTVP	63	9		AAYFDGVGH	83	9
EVLAPHHYF	82	9		EVYKLLAHF	85	9		EVKGGVGTV	63	9		TNDFPYSPH	83	9
TAALRMFPF	82	9		LGFPTHGLF	85	9		HSDTMLDHW	63	9		TANGSKALF	83	9
MLPNKGVHF	82	9		HLHLWRQPW	85	9		MVMPDNGLK	63	9		FVARPPKVQ	83	9
LGMSPKWHF	82	9		GTLAPWGFH	85	9		QTDVFHVGY	63	9		QVDFPVWRW	83	9
RVDLANLVH	82	9		LLALPPFTL	85	9		ALDLVLNYR	63	9		ELALDGSLH	83	9
RMDMYRLHY	82	9		FAYTHYRFW	85	9		EMFTKSEGH	63	9		LQNKTLADL	83	9
ELETRQPMY	82	9		VMFTMLRYF	85	9		EDNAMAGQF	63	9		LALNEDLRS	83	9
KDAMLLAVF	82	9		MMWRMQQWY	85	9		VEGFSPLVH	63	9		WDVLVGVPW	83	9
LLAGPKMVP	82	9		HLWFKLLPF	85	9		HLHHDLMAF	63	9		VHDQSRHWW	83	9
RVDDNFGHW	82	9		SVQFFAPLF	85	9		TGELLKLLT	63	9		TVNMLGFAH	83	9
RLYPHQFVF	82	9		LLWPGGSGF	85	9		EPAQVKDAF	63	9		MANLQKALL	83	9
VLYHKAVLF	82	9		ATLLKVTGF	85	9		DGHVFALVY	63	9		LLDHWHWRH	83	9
NHLKPFYHW	82	9		VAMGLKRPW	85	9		TVLLDQHEY	63	9		LVDHMLKRW	83	9
QADALLAKL	82	9		KLFMFKSLF	85	9		ALPGFHKGW	63	9		RHNPQLAVY	83	9
VADGALVHY	82	9		VTHALLTGH	85	9		ALNLDREHY	63	9		LTDRLKQSY	83	9
HVDYFHPVW	82	9		LMYWNHTFH	85	9		PAETTYSPF	63	9		TQELTHQVY	83	9
DPDGYTPVH	82	9		LLWGAVAHL	85	9		EMAPPQPLE	63	9		MQLDYRYWY	83	9
KVEVLYHTY	82	9		HVALPFDKF	85	9		ALHHFKVPP	63	9		QSYGYTDPH	83	9
HVEFAVPTF	82	9		MVLPPLFKH	85	9		HPSGYVFEF	63	9		EQELAYGDH	83	9
RGNLFKEHY	82	9		LGWEKLTHL	85	9		VLTQSLAEV	62	9		NRDYFLTWH	83	9
SADVAVKYF	82	9		MMYWKHRYF	85	9		KDGLDEYPW	62	9		KQWVMFLPW	83	9
KALAVDVPY	82	9		AVLWWKKLF	85	9		KDCCSSSMY	62	9		CVAQAYENW	83	9
LLNYQTRSW	82	9		RLLWFKNVF	85	9		SPHETCVPF	62	9		MEFVARPPK	83	9
TLAATPFGY	82	9		LHLLAFKAR	85	9		EVGNTAADW	62	9		EQRWWDAYH	83	9
ALEDRLGSV	82	9		RAWALLPFH	85	9		KMDLVNGWH	62	9		MAEHLAMLY	83	9
LALVSHLGY	82	9		FPGWHVWRW	85	9		DFFDDPVVP	62	9		KHEYLNKDW	82	9
LVYDRSFEY	82	9		GVFTTLNVH	85	9		PHDLVEVVF	62	9		QLMEYHPPY	82	9
RVDTAVVRF	82	9		LALLLKRGF	84	9		KLLVDQAPL	62	9		WYALMQYHF	82	9
MVDFPHGHF	81	9		HLWLPLRLW	84	9		EVSADMAPY	62	9		LLDYHDWAH	82	9
KLEVLHEVF	81	9		LLFPTLNGW	84	9		TSDTHLSVF	62	9		MQNWMTRWW	82	9
YPGAVPGMY	81	9		ELSLASALH	84	9		TLCMLKTGY	62	9		KMNLSTAFH	82	9
HDTYFVRPW	81	9		WHLTLPLKL	84	9		EDFAQDTVH	62	9		VLNLERMLF	82	9
MLDQNKEHW	81	9		TRMFDALKF	84	9		CHVSPRWPH	62	9		ATNLTWWHF	82	9
HLNWYHHDF	81	9		RLMVYPWHW	84	9		VYFGDLLWP	62	9		EQEYFQLNW	82	9
MLDRFPLSF	81	9		ALSALLGRW	84	9		NFVLLTKYM	62	9		SLDPFWVHH	82	9
EPHLLGLPW	81	9		LVLLAKTHF	84	9		EVQKTELAV	62	9		RSEDDNFDY	82	9
DPNTLGPVH	81	9		TAVMLKLVH	84	9		ESALDKYLH	62	9		LADWMVHDF	82	9
QLQPQRLGF	81	9		MVFPFKVHL	84	9		KAQALGLNL	62	9		RQDLHQQLF	82	9
RHDLALFWH	81	9		ELWTLLRHW	84	9		EDHTFEPAY	62	9		VQNFNKSGY	82	9
LLNPAGLHV	81	9		SLWPLHFLH	84	9		TVPESMKCM	62	9		ENQMEWLHT	82	9
MVAPWPNGF	81	9		HTFREVYYW	84	9		ELNRAALLA	62	9		RGDSRFLAV	82	9
LLYTREWMY	81	9		SMAVGFPAF	84	9		RVSPFELNV	62	9		SANPSKLPF	82	9
LGGLPPHPF	81	9		LGLVGDSHF	84	9		TGWTLSDLY	62	9		KAQYMKGQR	82	9
HLYPQTFHY	81	9		VAALFGLDH	84	9		RVLGPPLTP	62	9		RGNETKGPF	82	9
HCGSALLFH	81	9		LSVEMKLQH	84	9		TGQVDMAPF	62	9		LTDEYVHWW	82	9
HVDQRYFPW	81	9		LGTKLVLFH	84	9		EKLYQGHVW	62	9		NQELRLYLW	82	9
LMCPFHLLR	81	9		PFAASLLAF	84	9		EAPDPGCDY	62	9		TVQLADPHF	82	9
QGQYWDRET	81	9		HLLLWAGRF	84	9		ENVTSPPTF	62	9		MGNEAHGLL	82	9
VRSFGTERW	81	9		ALYVKLAPL	84	9		FGLFLSNVF	62	9		MSNAWLMVH	82	9
KLSLDQTHF	81	9		LALGDLLHN	84	9		HPMGSLSYF	62	9		MQNREKLLY	82	9
LPPVAFESF	81	9		AVAVPGFAL	84	9		EDHGTSRPF	62	9		LTESWAFLY	82	9
HLDETTQYW	81	9		RLSPLVHFF	84	9		NSKSTFEGP	62	9		VTNSLKQVF	82	9
ALDFPTSAM	81	9		AAFAKGLTF	84	9		EASLVLKKM	62	9		ALNTANPFK	82	9
QLAPVSTHW	81	9		YQLRKWTEY	84	9		LVGVHSRPW	62	9		EVALAPLPF	82	9
RADQWLRAW	81	9		VLLVLGPGY	84	9		EVVPMGKTP	61	9		FHNYQHVEY	82	9
RLFPWPVTH	81	9		KALYGVAPF	84	9		QRPHYHYQF	61	9		KLHLDWHKW	82	9
TVAQNYGPY	81	9		MMFLRHYMY	84	9		TSYDQKFHY	61	9		LLEHERYVF	82	9
MSYDQQFHY	81	9		RMFFPWEKW	84	9		VTMVTKASY	61	9		ASNMARFFW	82	9
ATVPLGSPY	81	9		FPALWKFKF	84	9		TDHGSELEF	61	9		WLDELEQVY	82	9
VVYRLGGAF	81	9		RVYPFYWLR	84	9		LPGLMEGLF	61	9		NVNYLTFKY	82	9
FGEKAPLGY	81	9		KMSVFHFPF	84	9		DPGQTETLH	61	9		KQERLLTVY	82	9
VRDLTNLLH	81	9		KDFLAGFGH	84	9		QNSSLDQAF	61	9		MVAFHDFPF	82	9
EVDWLLKRY	81	9		FQKFFRLVW	84	9		TVSQMDVLP	61	9		FGFTELHFF	82	9
HTDLHQQFW	81	9		WLVKLFERF	84	9		LPVVQAAGE	61	9		LLQPGRLLW	82	9
HVETTLYRW	81	9		RLWHDVVHF	84	9		QPMAMYAYF	61	9		WNQELFEVF	82	9
FNNYAREYF	81	9		KLLAYLHPF	84	9		HCQNQEQPL	61	9		ENRQTYEQM	82	9
HLDMFHYRF	81	9		MMMPALRLW	84	9		TVPKAEGTV	61	9		LADSQRQLY	82	9
LTNGMLGFH	81	9		VTLSRPVGL	84	9		KCSALHLSW	61	9		LTNFEDAYH	82	9
TGVDLSHRW	81	9		KTMSFEAKY	84	9		VFGTHKKPW	61	9		VVSPENVKF	82	9
QEPWLKHTW	81	9		VMLPVAFPR	84	9		TVMSSGLHY	61	9		LQPVYMKPW	82	9
RVYTQKFTW	81	9		HQLGFSARY	84	9		DLHHDLAMY	61	9		LLNVDHWAH	82	9
SLDFLLWPH	81	9		VLFLLPRPH	84	9		TVEDLAALH	61	9		YLDVQRWHT	82	9
ERVYMLHRW	81	9		LLRLFKLPF	84	9		TVPGSPHQW	61	9		KLLDLVLPW	82	9
ASDPWGHVF	81	9		LLMHRWLWR	84	9		LADQHGLVF	61	9		ATNWPVGGH	82	9
TVELPVRPH	81	9		TLWSLFKHF	84	9		TLLRQYSHF	61	9		AAAPASWHF	82	9
LNMLQHVHF	81	9		HFTFPLKLW	84	9		EMFAPVMPQ	61	9		VMDESLPAH	82	9
VPADLLFSY	81	9		GLVPKLARF	84	9		EGAAMTWAQ	61	9		MAEYMVGFH	82	9
TLAPPMLKQ	81	9		RLMQYERFF	84	9		VMDVVTHEY	61	9		LSAHGETLF	82	9
VTAGLMAPF	81	9		RMFWWKRHW	84	9		DQATESMPF	61	9		RQESNFGPY	82	9
VLGVQGHPF	81	9		KMVGVEVLH	84	9		EVPMFGGAP	61	9		ELQDLFGHY	82	9
RLLVPQHPW	81	9		SAWHLLGLH	84	9		EVLYNTQKW	61	9		ELHWMMQHF	82	9
VLGNGLHPF	81	9		RGMTLEGHW	84	9		VGAGLGQVL	61	9		TGELLKEAF	82	9
VSAVSLKPF	81	9		ALSVFWRPF	84	9		QNHVSGLVY	61	9		EMQWETLHY	82	9
TRYYENHFW	81	9		MLGLVHRFW	84	9		EGNYATFPQ	60	9		LQNSPSFTH	82	9
LANALDHGW	81	9		EVLTKLWRW	84	9		SADRQTSWY	60	9		VSNPLMTLH	82	9
VADQKLARF	81	9		KRCHWHLVH	84	9		GGLLDMPLP	60	9		LVYLDYEHF	82	9
VTPSLPAQF	81	9		LALGQMAHF	84	9		QNKGYNVGL	60	9		YVDAFVLRW	82	9
GVDRMGPAL	81	9		ATFVSAHFR	84	9		ENLMQVGAY	60	9		TANLTTVPH	82	9
VTAEADYHW	80	9		LHAWFYLGH	84	9		HSPVDFQAF	60	9		SGNALSERF	82	9
ATSAHMAFF	80	9		VGWDLLLHH	84	9		ALDYLTMPY	60	9		QAMETQHLF	82	9
YMNYERLGF	80	9		RMWLFRSVF	84	9		RAGDYDVLP	60	9		GNNVLDLPH	82	9
KVSEGPRFW	80	9		MAVPWKLHF	84	9		KTPVDLAVT	60	9		AMDHVAFMH	82	9
HVDFTHYWH	80	9		WTMFPKEQW	84	9		EPLDSMHGY	60	9		QSWLQYWLH	82	9
AMDGHVPGF	80	9		RGMVLKMDY	83	9		KMQDLHHHH	60	9		YQNKHLTDY	81	9
VLNVLLPGR	80	9		PPTPLVAVF	83	9		ASDTLMMCH	60	9		SLNYFRNLF	81	9
NSDPFKVHF	80	9		LLGVYRAHF	83	9		TGQESKVVW	60	9		DLEEQFASY	81	9
ETALGLPGF	80	9		KMPFWMYNW	83	9		PEPAVEQEF	60	9		KMHDYEYRW	81	9
LSSAGPQPW	80	9		NTWNRQQYY	83	9		TDMGDEVAY	60	9		KNLPYDYHY	81	9
PAGFLSPHF	80	9		WFWRKFPHF	83	9		TGHGAVYHW	60	9		QMQWDYLHW	81	9
EVVAHLAHW	80	9		FHMLGLHVY	83	9		PLLVHNMPW	60	9		MSFHMWEKY	81	9
YLLALPPPY	80	9		WLFLPHFRF	83	9		KACEHMVHW	60	9		LNYMYFVWW	81	9
VSLHGSAPF	80	9		VVFGKFGPV	83	9		GLADQLVSH	60	9		LNDELRQTW	81	9
TAEPPFSVF	80	9		FLWNQKHYY	83	9		AHDLFFTAR	60	9		GLNEEWRYF	81	9
ALATRLVDF	80	9		AMMQLTLRH	83	9		TVNYMGGPQ	60	9		LAFLERALF	81	9
VTDLHPLRL	80	9		VVLEARKTW	83	9		PVDMVVYAW	60	9		EGRGYADAY	81	9
VTLMSQAAF	80	9		LSGVVKQAY	83	9		SGLGYTALQ	60	9		FMDLLDGHF	81	9
HFTHLAFFF	80	9		KLQLVRFLF	83	9		EALTTSGAF	60	9		SLNAPFHFL	81	9
TADVLMLHL	80	9		LHAFGLMHF	83	9		EVMDHHPFH	60	9		FLEHDTWRW	81	9
TVQHDFHMW	80	9		TLLELVKLH	83	9		TVTQEPVKF	60	9		MLNFRPLSF	81	9
ALFKMLCKW	80	9		EVMRLVSGH	83	9		TVTKMQLPW	60	9		ELRQEEFEF	81	9
SVDLSHMRL	80	9		FMMMYPYPR	83	9		PDQVADTNY	60	9		EVEWEMLKY	81	9
ATSSKKHSF	80	9		YTWLRQYEW	83	9		LTKKHYVAH	60	9		LYMVEMLHH	81	9
VSDVPMLVH	80	9		RLFPFLPVH	83	9		QDQELNLAF	60	9		MLDVLKEAH	81	9
LMDNAPHAL	80	9		HVLLQYTLH	83	9		LLNRPPVTF	60	9		VSNTSPWHW	81	9
LSQPYLRPF	80	9		KMLEALFRW	83	9		KAQQHYTLW	60	9		MGNFVDVVH	81	9
LVDVPPVGF	80	9		LPAVALVPY	83	9		TLGHDVLHY	60	9		AAGFDVARF	81	9
ERLHLNHTW	80	9		YLRLWEHRW	83	9		LGPCCMMVL	60	9		LLDAVMAKF	81	9
EVLLNHVHF	80	9		MVHSKYLTR	83	9		KALYLLNDW	60	9		TNNFLWHPF	81	9
HDMMLFYPH	80	9		MTMPFLHRF	83	9		TLAPKLSAV	60	9		MEFGPMDSL	81	9
VADEYTSKF	80	9		ALLAPPMMF	83	9		TSAYEMTDW	60	9		LLPLDVHGW	81	9
VSPAALNPW	80	9		NMWYHHQYW	83	9		MNPLSLYVY	60	9		EHNLWMPFF	81	9
ASDLLLHQW	80	9		KVWYYHNLY	83	9		GVALKVDLP	60	9		HMDDYKNEF	81	9
MVEKLAHWF	80	9		TMLTLTAHR	83	9		PRELHAKNF	60	9		LTHGFEAFH	81	9
HDMSYYSLH	80	9		RLPLAVLHF	83	9		VAFGPHVAD	59	9		LTDPFHLGF	81	9
LADGVVQVH	80	9		ALFRDLALH	83	9		HDSFPSVLH	59	9		ASNASKFFL	81	9
LEDALKRFF	80	9		GVYFPFSGL	83	9		EGGDYALSF	59	9		LLNVYELHW	81	9
VLDVLVGKY	80	9		ALGLWGLLH	83	9		TVSKNCCLH	59	9		LLNWPSWKY	81	9
HDMLKLPLH	80	9		ELVEYKYVR	83	9		NHDVVLSEF	59	9		STDTLYRFF	81	9
HDTLLKHLF	80	9		VHWSMFHMW	83	9		KYRGNSAFW	59	9		SVNASVFKY	81	9
VTALVHKLW	80	9		LTVRGLGVF	83	9		NANNYSVGF	59	9		QAALMFRHF	81	9
RLYQGDNMF	80	9		VRFFEKKLW	83	9		TQFVYGERD	59	9		QKLLAVDPF	81	9
TEMMYKAFH	80	9		VGYALRVPF	83	9		LSGHDSCLE	59	9		AANVFLRPV	81	9
TPPDVTSQH	80	9		WLMLLHSHF	83	9		AVNTYLLDW	59	9		LSDEGEMRY	81	9
DHLELERQW	80	9		LVAPPPLMF	83	9		LLPMNRCEY	59	9		QAGVFKQGF	81	9
ELDLLKKAL	80	9		EVPPGLLAF	83	9		DSSLLPGQF	59	9		ESGPVALVW	81	9
RQDPFWHPW	80	9		FPWGYLKRF	83	9		TVHCMVNRY	59	9		MLNDRHLAF	81	9
RLALLGGDY	80	9		LTFPLLKGF	83	9		LVDLPEQML	59	9		YADNYRTPW	81	9
HVDVVAPVF	80	9		FPLLLHRLW	83	9		QAEFTYAHW	59	9		KQLLYLHQF	81	9
STALKLPFW	80	9		AALHTGPLW	83	9		EAESFDLAE	59	9		EPQASAFHY	81	9
WNMMFSNRY	80	9		AAALGLPVW	83	9		RLFHEHKML	59	9		MNNSLEAEH	81	9
VLDLAHKVM	80	9		VLAYQTFPF	83	9		PLADDQMLT	59	9		RFDRSEHFY	81	9
DPMPFGHPF	80	9		LSGLVVPAL	83	9		TVHEALGPF	59	9		VQNMFYSHY	81	9
ALFPKEALF	80	9		EGFASLVGH	83	9		QADRTLVGY	59	9		AVALAKERW	81	9
RGDMHVMRW	80	9		AVWKFPLKL	83	9		KCAMHVTAH	59	9		KTNNEMQLH	81	9
VASPRLFYF	80	9		SLLGWHLHL	83	9		LMDPKLKEQ	59	9		WTNAFLFHY	81	9
VQDVLLLEH	80	9		YTYNFNRPF	83	9		LSTTAGHNE	59	9		KLKWEEHKY	81	9
NPCAPFRHW	80	9		WHYDPEFLR	83	9		ESPGVLTLE	59	9		MLNLSNEYH	81	9
RVDVFNLTH	80	9		FPLVLRHSF	83	9		EAPGAVFGP	59	9		RMANFDLFW	81	9
LAAHPLSSY	80	9		HLDMLLRFW	83	9		VAAFCCGTV	59	9		VVDRYFFFY	81	9
RLLPPLGWH	80	9		LKAFHFDLF	83	9		ELKLHMDSY	59	9		TLRAGNNVF	81	9
LGMVHYRAF	80	9		PVARGLASF	83	9		EHTDWLKLY	59	9		ALNDLLYGH	81	9
HLETVLYRW	80	9		AQMWFKWRW	83	9		LPACHMTGH	59	9		WNKDLVLPY	81	9
ATVPFHPHF	79	9		LGLPHAAPF	83	9		RLEDMAQAH	59	9		LLENMLVPH	81	9
MLFYEMHHW	79	9		FPKLALVLL	83	9		EMFTKSEGH	58	9		RLMYLRELY	81	9
DHVSLHKWF	79	9		PFKWLLLLY	83	9		QAEYEAYLF	58	9		QAWLLFPNF	81	9
LGNKGLATL	79	9		NVWLFLLRP	83	9		THKKVVEVY	58	9		VGSTQLGPW	81	9
RLDYFYGHW	79	9		FPALPFVHW	83	9		EHLALPQKL	58	9		QLYWSTFHF	81	9
WTQKTLLYY	79	9		LSAGGLPHF	83	9		EGHNLLAGY	58	9		LLDLTKGHW	81	9
RVDSFLLWR	79	9		VAYLGAHAF	83	9		ANNPVKRAL	58	9		SVNGLRFPH	81	9
RMDDQFYRW	79	9		GVASFFAHV	83	9		TGELLTTVP	58	9		FGDQVFHML	81	9
VAALEMMGH	79	9		VLLFPLKPF	83	9		ERVEPDETF	58	9		ALNWLHGPF	81	9
LGHDLVVTW	79	9		KTLKLKYRF	83	9		QATTAHMKW	58	9		EPNLDLLVL	81	9
KLDTFPRLW	79	9		RLLPFLFHW	83	9		TLSFNVQPW	58	9		LLNVGEALH	81	9
MTDVPFFLH	79	9		LGLAVPPVF	83	9		EVLLKGVQP	58	9		MQDMRQTYW	81	9
NAMPLKLTH	79	9		FTLTFHWLR	83	9		KGGLEMVVP	58	9		EQYRQMEKF	81	9
TGPGVMLGF	79	9		RLFHYFRTF	83	9		EMFMGPHVT	58	9		SLNAFDRFW	81	9
RLFHHLTTF	79	9		THLFAAPHF	83	9		RGLLKEVGE	58	9		AVNTLLLEH	81	9
MLQMYEPFH	79	9		LSWDKFMAH	83	9		KDNAHVFPY	58	9		MQMFHKNPW	81	9
RLEYNWANW	79	9		KGLLLVLPF	83	9		DVNAVVESY	58	9		NLDEFRNVY	81	9
LLNFDEKRW	79	9		LTAGPPLFV	83	9		LLKVAESSP	58	9		QNNQFRHNW	81	9
EHDYNLRGF	79	9		LVLPPLGPY	83	9		TPQTMKYSY	58	9		LYNAALPGW	81	9
LVQPLPFKW	79	9		LLQGLSKPF	83	9		EVTLQQKWH	58	9		NHDWQRNVF	81	9
KLDTPLFLH	79	9		KMDWTYFRF	83	9		EVKVTLAKT	58	9		FGPFMLLYF	81	9
SPMSVSFPF	79	9		RFWLNHFRW	83	9		FHDQNELLH	58	9		VEMLVHFKF	81	9
LPPGVTVPF	79	9		KLFVVLPDH	83	9		KNPELLLVT	58	9		KMSVFHFML	81	9
LGEMFVTHW	79	9		LLFLGKTLH	83	9		EVYTFGCAP	58	9		KQQPHYTEY	80	9
YLDLLSGKW	79	9		TLFPALGNH	83	9		ETAFYVAPP	58	9		VVEGHPLLF	80	9
RMYGQTHYW	79	9		HVHLWMWPR	83	9		QGNWKVQGF	58	9		RVVPHWEYY	80	9
TMDHMLFMR	79	9		ELGPSLPKL	83	9		KAAVALSML	58	9		LMFVLRWHY	80	9
EVRLWDLGH	79	9		KVFPFRWLY	83	9		PFEPVAVFG	58	9		TVQLSLGRF	80	9
VDDQVAVHY	79	9		LVHLLRTLF	83	9		EVDVGKHPE	58	9		NADVLFRGF	80	9
VDGMAKWKF	79	9		VMMVTHLGH	83	9		HDNADLGLF	58	9		KQYTYFPFW	80	9
PHTFLFLLY	79	9		VALGPRVPF	83	9		KPVLSPLAY	58	9		VSNVHYDHY	80	9
HTDQLAPSF	79	9		TRLLTKLHF	83	9		NGNVLVEPH	58	9		GLNGLTGFH	80	9
AADVHKPPT	79	9		LLRGLLPHW	83	9		QHPMSLSPF	58	9		LLAESQPHP	80	9
VMFAWKHAY	79	9		LMLHGRATF	83	9		GLVTKMDPH	58	9		AVQSPLNLH	80	9
HDLLVLSKW	79	9		KMVVLGVPL	83	9		FGPMPYKTY	58	9		NMNTLEEVH	80	9
DPLAFPPTY	79	9		TLLAPVPPL	83	9		AVDMMDMPW	58	9		TTAGSLCLR	80	9
VLEQYEEFH	79	9		HLGLFEARF	83	9		NPRMEPVRP	58	9		ELDFQLRPF	80	9
LAAHEVFFF	79	9		MAATMLTPL	83	9		TGGPCCEVP	57	9		QSNHWLYWH	80	9
EARDLDVKF	79	9		YGLLFKVFH	82	9		LPAAWKKTY	57	9		TPALADFGH	80	9
RLFFDKTQW	79	9		WLHLFVLPH	82	9		LGDMGPPSH	57	9		MELYLKLYY	80	9
LGEAVLPMF	79	9		WTKLWFPKF	82	9		KDVTGPLVF	57	9		TLVRFSDKF	80	9
QDLSLKVKF	79	9		LSMPHWWHF	82	9		KNTHKLHYY	57	9		WEETLLPLW	80	9
TGDFRYVVW	79	9		VLFMKPLSF	82	9		KACQCTSFV	57	9		FLDWNLDYH	80	9
RLEAPKGFY	79	9		FGGPAVLLV	82	9		TYSQSLTPF	57	9		HLDKEYYLF	80	9
VSSGKKPNY	79	9		VFGVGPGLF	82	9		TVFLHWFMP	57	9		TVRLEKVGY	80	9
RLLHQGDYW	79	9		VVNLLKGGF	82	9		TGPGSPPDA	57	9		KLATEGVSM	80	9
MVDQHSLPQ	79	9		VAVATKLGY	82	9		AMYDLESAH	57	9		RVHEYTYHF	80	9
LTAKKKGAF	79	9		LLLPLVKSW	82	9		KDACQEMPY	57	9		DEDVVYFTH	80	9
EVLWYHVGH	79	9		SLHGGLFKF	82	9		KSESLLHVY	57	9		EHNGFVALL	80	9
TVSPTRLAF	79	9		MMYQPFLRW	82	9		ENQMGPLWY	57	9		YLDTMKYRF	80	9
GTVELWHFH	79	9		WLVALKHLW	82	9		KNPPVDFPF	57	9		EVMPFLLPW	80	9
PFNLSMLGH	79	9		MHMHYLKWW	82	9		TAQEVSYEF	57	9		VANVLTLQH	80	9
MSDFHLYQH	79	9		MMMWRVYMW	82	9		PQVPMVLDL	57	9		LMNYASEHF	80	9
LALAPGSDW	79	9		FPLLSALRH	82	9		DHLWGSAKY	57	9		QGQALATRF	80	9
HDVVFFTFH	79	9		NTGPLFGLF	82	9		TTDVFPCPY	57	9		MGNYTQLAH	80	9
VLYQHKLNW	79	9		KLFLPSPFH	82	9		PLLTMLSTW	57	9		VGDLGWEFH	80	9
VGDFVKVVW	79	9		LHGLWKLRY	82	9		TGHPLDWVY	57	9		AQTPLLAVH	80	9
HVDTALTGL	79	9		LRFLPWALH	82	9		EPMFKTPEF	57	9		AMDTLTGHY	80	9
LGEPWLQKW	79	9		KGKLMLHHF	82	9		QRTVAARAP	57	9		ELMPDDLHY	80	9
EMWPFQYRP	79	9		LVPSHLPAF	82	9		PVFGTTPYF	57	9		EVMPFKHWW	80	9
VMFTSSHPF	79	9		MTLLAAPKF	82	9		TVHTAFVSY	57	9		FENVMLVPF	80	9
EVRGHLTLF	79	9		LAALPVQMF	82	9		TGGRPGQHE	57	9		RQFQQRFAY	80	9
MVNTGVRPW	79	9		WHLNMLFRF	82	9		TFMLAAKGF	57	9		EGRSLEQLF	80	9
ATEHVAYSF	79	9		MQQYFRSPW	82	9		KDGVAGLLP	57	9		EAVNFALPF	80	9
LSVRTGPSF	79	9		VTLNFKMFH	82	9		NPLAAVNVE	57	9		ERVQELWHY	80	9
YDLSLLHVH	79	9		LTGAPLFTF	82	9		EHTSYLEPW	57	9		ALDPFGRLF	80	9
PTASVAFVF	79	9		LAFPNKGVL	82	9		TPVDLKLQF	57	9		QAEELKLPF	80	9
LSVNGHWHV	79	9		VLMVMPWHF	82	9		TVGWGGPMH	56	9		KNQLLEPWW	80	9
TVMPFHLLR	79	9		QMMYTHWRW	82	9		QDVLLMAQF	56	9		MANVQKMVF	80	9
WHVEMVPGH	79	9		ALFSEKLHF	82	9		EMFVKKGVH	56	9		RVHLDTQSY	80	9
FPWPLVARF	78	9		VGFAVPGLF	82	9		LAHDMCCPP	56	9		LGYAKPYPF	80	9
TLDVPLYRH	78	9		LAYGNLLEH	82	9		HHSPPLGGK	56	9		LTDFKSGKF	80	9
YFGKSVRFY	78	9		PHLAPLFHW	82	9		MVPRQDTGT	56	9		EVNPFLVYH	80	9
ATNLLKGFF	78	9		TMLAPLRFF	82	9		LGATSFTSP	56	9		LTDLLRFAF	80	9
RLGVSPPNL	78	9		MHFPYMRLW	82	9		TVRCHKAEW	56	9		LHNLMYVKW	80	9
MANYTSFMH	78	9		WLGLLKHLW	82	9		AAYFEGNYH	56	9		RQMERFPYW	80	9
WNAVAVGPY	78	9		KLVVVHGKW	82	9		PQNAVELLP	56	9		FGFNYHQWF	80	9
VHAADFVPF	78	9		TETYLRQYY	82	9		EGVGKPCPF	56	9		TLNMVNPPW	80	9
AVDVRRLAF	78	9		FPWRVLHWR	82	9		LGAKDTMYY	56	9		VVEVHGLTW	80	9
ASNLLMRGY	78	9		VAHFGLWRF	82	9		TAPCNFVPY	56	9		WRLVVEERW	80	9
GFSPPPGAF	78	9		ALYVGLDNH	82	9		PGDNLKMVM	56	9		LHDEAAYHF	80	9
HVDLLMLTH	78	9		KCLLVFKKL	82	9		KEMTRLTKH	56	9		QLNNLWWRW	80	9
TYVRYFQMY	78	9		KSFALAFKF	82	9		TVGLDRSYF	56	9		AANLAAKFY	80	9
ALLMSSPGF	78	9		LAFELKGRY	82	9		VAGKSHVSQ	56	9		VTNPVAPHY	80	9
MNYHQDFRW	78	9		FPAALLSSV	82	9		HMPHLWRDT	56	9		LMDRRTLHY	80	9
EVALFYWKH	78	9		WTSYWQRHW	82	9		EYGECYSVP	56	9		LHNNVLHFY	80	9
EHLKVGVVW	78	9		VLAVVPFAF	82	9		KPMEHPGKF	56	9		SMELLAHYY	80	9
VLGGGKARW	78	9		NPGALSLLL	82	9		QSTTSGAGE	56	9		NEGRVLSFY	80	9
AMYAGEFGH	78	9		LGLVLKPHW	82	9		ETLGKAKYF	56	9		ATEVWKNPF	80	9
SLAMNVPAY	78	9		AVAPALNFV	82	9		PPLLWAALP	56	9		LVDNFFSHY	80	9
KNEYPTTHY	78	9		LGMTSVTHF	82	9		KGYKNNVGF	56	9		TLLNEFVNW	80	9
DTMPFHLMH	78	9		ALRLLKGLW	82	9		EVNKPAPEY	56	9		VQTLHMLFW	80	9
QFPHEYGMW	78	9		FGTVPPLLF	82	9		ELELLKEGF	56	9		KLNNNFFLW	80	9
YMDMYREPF	78	9		VTFGAGHTF	82	9		AMVAACMAD	56	9		KNQSLLKHW	80	9
TLSHTMVGH	78	9		KTLLWPLFH	82	9		KQQSAVGVF	56	9		NLNVLLLEH	80	9
LLDTVARTF	78	9		LMVPPAVGF	82	9		DLVECVVLP	56	9		GMPGPDTPH	80	9
AVDTYLRSF	78	9		HLMNWQWYH	82	9		SHAGKYSWH	56	9		RVHHYTYMW	80	9
HMYPQPFNW	78	9		VAFPFGLHV	82	9		KEVFSRVAY	56	9		EQQLHHWDW	80	9
VADEHLATL	78	9		VVYHVPPRF	82	9		AAHEMAPGF	56	9		HMNLQKLHW	80	9
KLLSEVFHF	78	9		HTLNVKLHY	82	9		FTTSSKGLL	56	9		LARLDSTDF	80	9
ATLPEKVGF	78	9		FGLLFSVKH	82	9		LLTVKPASQ	56	9		MVNVKKSGF	80	9
FLDVQPHPF	78	9		TEGEMDLKE	82	9		ESHFPNAMY	56	9		SVVDHVTGF	80	9
QEAPGLRPF	78	9		YTHWYHYFR	82	9		QNSDEVLNF	55	9		WEARQCPRR	80	9
RLMEKLSPY	78	9		FPLSYHWRW	82	9		AQPEASKPW	55	9		QAYSLKNHW	80	9
AVEPLLLGF	78	9		LLTFWRVPL	82	9		AALVTQSAF	55	9		EHTEVHWYH	80	9
RMFPLHPHF	78	9		TLLGLLVPH	82	9		MPVLSPPPF	55	9		ALLTEGLAK	80	9
HVATVLTPY	78	9		HGHLGLLLF	82	9		VSYMKGVPP	55	9		SQNVWTSKF	80	9
ELALGECPL	78	9		LHMTKFLLW	82	9		TLTCNVGCH	55	9		LVDWMRALF	80	9
HDRALYVHY	78	9		LRAWENFRW	82	9		KCPDGLAGH	55	9		FPALHDWFW	79	9
MVDSLGTHF	78	9		KGFHALLLF	82	9		EPSQGTVNF	55	9		RAEWHNKVY	79	9
VMFSFYHRW	78	9		HLMKMSFLF	82	9		SMDAAQLDY	55	9		KDAVDMLPY	79	9
AVLLASLSH	78	9		APFGMVPMF	82	9		KLEPGPTVW	55	9		LQEALTRSF	79	9
VLAGPASLF	78	9		LLLLPLASF	82	9		TGKDLVVHW	55	9		TVSDMLMPF	79	9
EMMSPHFHF	78	9		WHLMWFVGH	82	9		ALYVFFKFT	55	9		FGAPVWTAA	79	9
MADLPSLLH	78	9		HLTGLVPFH	82	9		QGADELKMW	55	9		ALELTGGKF	79	9
GVNLAPHLP	78	9		RTHYWDYRF	82	9		EGSKPVAYF	55	9		KMDPWWTRW	79	9
LGDVLTLQH	78	9		SLRALHFGF	82	9		TVNNMKYAH	55	9		HLRMSYEVY	79	9
ALDVMQVPH	78	9		YFLLYKYWH	82	9		VTNGSTMSW	55	9		VANHLTHPY	79	9
LRAYHSYLW	78	9		MHWGRLALF	82	9		KEDLLHGFY	55	9		RHDWHPEWH	79	9
HTDMHWFYR	78	9		WSATLQVTH	82	9		ALTNDDPEF	55	9		YPNRQWVRY	79	9
KLDGTLGDL	78	9		AMFGYKVRF	82	9		AKVLLFLVF	55	9		TMNFLWWAH	79	9
ELSTQRFYW	78	9		WGLRLLKPF	81	9		LAACFGDLP	55	9		LGDVHEGRW	79	9
ALDWHPKGF	78	9		RLWFWKFPR	81	9		TVFKAGMLF	55	9		RTDFQYRNY	79	9
RVWHHKLDW	78	9		RLLLPLPLW	81	9		MVMKDGPNL	55	9		YLEDFKVFW	79	9
HHHLYLELW	78	9		RFPLFRLPF	81	9		ALDRCCPYF	55	9		AQNSEFFHY	79	9
VSDLPVKGL	78	9		HLFWPLYHW	81	9		KPDMMCDMT	55	9		LLSPHLSLF	79	9
MMDAMTGHF	78	9		KMWRPDQYY	81	9		ESRFLLHEF	55	9		WMDEPMMHW	79	9
VTDLPAKPF	78	9		LLFRPLLAH	81	9		EMLVEAKQN	55	9		TVRVDQLNY	79	9
QLRAPLLRW	78	9		SVLFTLAHL	81	9		GKVVKKKKH	55	9		HLDSEGFMH	79	9
QAEQNFRQW	78	9		YLLLLKQRF	81	9		SPELDDMVP	55	9		ENHMMLFHY	79	9
SGNLKLGMF	78	9		LHATMTVPY	81	9		HSTLAGWMF	55	9		ALAAGNVRF	79	9
DHDSKLLFF	78	9		RLDFLRLPF	81	9		EGCYMNVFW	55	9		QMNHEWEER	79	9
NLDLLKEHY	78	9		LGFPFAVHV	81	9		EMALVLLLE	55	9		VLNEEYGNH	79	9
THDMHFWRY	78	9		RLWLPFTHF	81	9		HLADLKLGW	55	9		ENKRHMHDW	79	9
LAASVWPTY	78	9		TRLGLFTHF	81	9		LAEVVKVAT	55	9		ATNELANLH	79	9
HAHLALYLW	78	9		FPVGLFPGL	81	9		ALDYNLLNW	54	9		MTHYEWVDW	79	9
VAKVPAPMF	78	9		ELHPPKVPH	81	9		MCWGCCGPF	54	9		LTDETMAPH	79	9
LTYAWKSFH	78	9		VALGRLFAV	81	9		RHLPLRHEW	54	9		AVNLWVAKY	79	9
LTADGKFHF	78	9		LAGYFLVGH	81	9		KSCRWMSPW	54	9		VLNLGVQKF	79	9
VVNPLLAHF	78	9		HMYYMWNHF	81	9		QNLAAGAVA	54	9		LSNTWLFRF	79	9
ELALWGRGL	78	9		GLAAMVVHY	81	9		TVFGEHLQF	54	9		QANLFKWVW	79	9
VLDRAPWRH	78	9		FGGTLLPGY	81	9		CGNCNGGPV	54	9		LTEWQSHQW	79	9
RLYGSKFYF	78	9		VVLLRLPAP	81	9		KLNDELFFH	54	9		MSDPGHLFL	79	9
TGRLPLGEF	78	9		HLLWPYRFW	81	9		KNDNGQVSF	54	9		HLNVEKLEF	79	9
KVALDRFTF	78	9		FTKFGLTFH	81	9		AATEDMGPY	54	9		KQYDKRYPE	79	9
LAALGKHTY	78	9		VAAAFGFLP	81	9		EVRLHVWNH	54	9		FPQPHLAGY	79	9
SHALPPPSF	78	9		EMWWGRLRW	81	9		VAAQSPVFF	54	9		KSESLFAPF	79	9
KAYVFALPF	78	9		AVSLVPLGL	81	9		AANCEPMCH	54	9		LVDEFRLLF	79	9
PSLDLALVG	78	9		HLSLLDFAH	81	9		KPLVVTSWH	54	9		QVNLLKEHY	79	9
AADHCCPPY	78	9		LLAAVGPFF	81	9		LDGLKVLNL	54	9		GVNKAGPFY	79	9
LLDDMLAAH	78	9		ELPLFLKHW	81	9		TMKPAWMTM	54	9		QLNLLMKEY	79	9
VLDLHKVPF	78	9		MLLPLFAFH	81	9		AAQCDMEDP	54	9		LMEPLEPVH	79	9
AADSFFNHY	78	9		LLLGSPKML	81	9		TSNSVKLGF	54	9		ELRLPTLLW	79	9
TVSVLKVNW	78	9		HLMLLFSAH	81	9		KGVVKKKKH	54	9		TLREEEGTY	79	9
ALALRTYGF	78	9		HLHEAAMLF	81	9		AASLLTPRT	54	9		AQAMLLYNW	79	9
WAPVAAPMF	78	9		MTMPFLHRF	81	9		KGLTLNFFH	54	9		LTNLHTLLH	79	9
AADLVKQLY	77	9		HFLVPLWFH	81	9		EDAPVTGGW	54	9		KMDLVLPLY	79	9
MADVLSDHY	77	9		MAALWKFRF	81	9		TVPGNSRTW	54	9		SVNHMMLLL	79	9
TLWRHQLEY	77	9		WHLNMLFRF	81	9		EVLGDSPVP	54	9		LLNPWFHQW	79	9
PFGAALLNY	77	9		KLWWSHQNW	81	9		EGKTLSVHP	54	9		WVDFVARNW	79	9
LLNVTSAHY	77	9		LGAAFPLGF	81	9		EGPLSKCAH	54	9		MLDQRLPYY	79	9
VLAVPPGEE	77	9		KAWVTLTAH	81	9		FGGCMHVPF	54	9		QYRMYTEQY	79	9
LADATLSKY	77	9		RVPWFLFGR	81	9		TAEVKLWGY	54	9		RQYTEMHDY	79	9
ERSSLLKYF	77	9		WHLTLPLKL	81	9		FTGAAPKLT	54	9		VLEWERYFW	79	9
TTDAFGLSR	77	9		LLWFQPYRY	81	9		DHSAQLRFQ	54	9		YMNSQKDSY	79	9
RMYLSQYHW	77	9		LNWHMLFRF	81	9		TVQQNHDGF	54	9		ALNLLGKGW	79	9
KLPVEKLTL	77	9		LTPAALWLL	81	9		PFGYTMVTW	53	9		EHNTFLAVY	79	9
ESYLLHVTH	77	9		LSVDAVLAH	81	9		LAMAKVGQP	53	9		KNDAAHLHF	79	9
NDLGVLYRH	77	9		FSLLALGPL	81	9		LAPAALLVT	53	9		LDMLVKTLH	79	9
TQDHYVRTW	77	9		HSMTFEVRY	81	9		ESNDKGYMS	53	9		TQNMWAALH	79	9
FHHFDAALL	77	9		MASPGLSFH	81	9		EVVRHLVLY	53	9		KQFNLFFPW	79	9
KVDFFTWPR	77	9		LLAPHYPGL	81	9		TLDNNTKGF	53	9		VTNVDNVHW	79	9
MLQSEPPHY	77	9		RLAAGMKLW	81	9		EMSVKLLFE	53	9		AQNKVFLYH	79	9
GPATLMELY	77	9		LVFVLHFPR	81	9		TTGPMNPTE	53	9		KYYVDMVFL	79	9
EVYLHKFKF	77	9		FHPLLFLKW	81	9		VTGHKCDGP	53	9		SVMDFSLHP	79	9
LDQVLTGGY	77	9		WAVFDLLRH	81	9		EVRHEMMLF	53	9		EQWDSDYHW	79	9
HLDTMQPYW	77	9		VLGANVPLL	81	9		EHSYKANAF	53	9		KQWFEDNDY	79	9
RVEVSFYRW	77	9		VTLYKFFHF	81	9		KNLRGKVPD	53	9		FMDPWARFH	79	9
VAGTAVVHW	77	9		ALRLLKGLW	81	9		KAHSTGQGY	53	9		HTDWLNLSY	79	9
QVYRYVSHY	77	9		RLYTKWWDY	81	9		ANDAQVAYF	53	9		YSNVSLWHY	79	9
KKFSLWKGH	77	9		TALKLMVNH	81	9		KGDQNYVPH	53	9		RQYLHMDVY	79	9
EMEAFVSWY	77	9		VTLFPLLHW	81	9		ETFEKSYMT	53	9		LLEYGLWRY	78	9
QTNEWHHYW	77	9		EVFPHPSVH	81	9		EMTGYHKLW	53	9		RLAHQNFFY	78	9
RLDMPLGHW	77	9		MALMHWFRF	81	9		RLEAHNFAW	53	9		TVNSYGLFH	78	9
EVLLTKGHW	77	9		EVALKVGAY	81	9		APAALNYPW	53	9		LLAYELRPW	78	9
ALNVYQGEH	77	9		LAGLHGTPF	81	9		GHNVLFVAY	53	9		KVNLLGPLH	78	9
HVDLLQLPF	77	9		LLWPYVRMW	81	9		TDMLNVSFY	53	9		LLHADPTHF	78	9
ATNLAKLMY	77	9		LLMALGSFH	81	9		MAKTLQVTT	53	9		QYNEHWLNH	78	9
EVNPKNFRW	77	9		VLLVFLKRF	81	9		VAPQSKMTP	53	9		QMNMEEMTH	78	9
EQHYYSAPF	77	9		LTHELLVRY	81	9		KDSRGKHPY	53	9		YMNPTNAGH	78	9
YVEMKVEMF	77	9		GLAVLFTHL	81	9		DGHALNALF	53	9		RLLEEKFPW	78	9
QVDFGLGHL	77	9		VSKVLLPWH	81	9		LANLEGAAH	53	9		MQDYDNRTY	78	9
RVSVKFPAF	77	9		LKAFHFDLF	81	9		GLNALVGQP	53	9		VAQVGLAKF	78	9
HAAEFLVPF	77	9		AMLPLVHFW	81	9		KNMCPLLLW	53	9		LVNFFEFRW	78	9
AVYAFKPGW	77	9		LAMHGLASF	81	9		LNNKMTAVF	53	9		TLRVKEDYF	78	9
AMNPDGFHL	77	9		TSLQVAVHD	81	9		HPAVLASGW	53	9		EHNPFAPVW	78	9
KDALMLYRW	77	9		RLHMSYEVY	81	9		KDGAVSLDW	53	9		NSNGVFHAF	78	9
VSENPLLLF	77	9		VLMHAGAQF	80	9		AELEPEWAH	53	9		ENDWHQYNH	78	9
RLDMWTTHF	77	9		LLLVFPRPF	80	9		TVDHDPVAH	53	9		QLERQWHLY	78	9
AVDGRFLGV	77	9		EHEWDKLRW	80	9		EVMSSNTAY	53	9		QGNGFFYNH	78	9
WTSLPLLWK	77	9		KLLVPLFGR	80	9		ESDTSVLGY	52	9		KNWTNTFTW	78	9
FDLNLHGKF	77	9		KAMAFHLLF	80	9		FALTVEAMP	52	9		AQFRLLYPW	78	9
ALHPFKYQY	77	9		KMSLFGLHW	80	9		EMFHHLKSY	52	9		LLDWAVHPV	78	9
VFHTMEVKW	77	9		LEPVALVVF	80	9		ASCPCPGAE	52	9		MLDLLMVFW	78	9
TFFGQLSPY	77	9		KLTWWFKQW	80	9		KPCACMWEY	52	9		TTDLVHMGH	78	9
VGALYKAPF	77	9		RLSPNVLHF	80	9		FPDDKMHPW	52	9		TRFFEHYHW	78	9
FPDLLGRSH	77	9		VLYFLPMAF	80	9		PYVFGPWAY	52	9		VLEYEVLHW	78	9
LGTFALPNY	77	9		TMGELKMHY	80	9		LVTGPKFLW	52	9		SMNKLKLLH	78	9
EHPFLMHQW	77	9		LAMDYLGLH	80	9		TLMMNAFGT	52	9		AVSPRLFYF	78	9
ELAVFGRPF	77	9		KVMLKLGHF	80	9		KQDVSLMYY	52	9		RVEQMWDRY	78	9
KVENYTNQW	77	9		VLSFYKKGW	80	9		KGNDQTWMF	52	9		MLNLGDLVH	78	9
FAHFKDLLF	77	9		KMLGLFGFR	80	9		KPVNTYVYH	52	9		MAYAGEFGH	78	9
LAAPKAHCH	77	9		TLSAPPAYL	80	9		ELAGPGQFF	52	9		EVKVPLWEW	78	9
VADEPVLKW	77	9		WGHKLLMLF	80	9		ALEDSLFRY	52	9		TVGDAYAHF	78	9
QVHSHAFMW	77	9		VVFLKALKF	80	9		ASDMLVQRW	52	9		ERRQPWETW	78	9
ALNLGKFAL	77	9		FHFGAFPNH	80	9		KNGCHVEPF	52	9		ALNAELAVH	78	9
LVFAKPAYL	77	9		WLRKWTERW	80	9		EAQLSYNEY	52	9		MDFSLSLYW	78	9
ATNMANLAY	77	9		ATAPALQLL	80	9		GVSKEPGFW	52	9		KFTYPLPFW	78	9
TLKYVELPH	77	9		AMLLKFLHW	80	9		SLCKACPPW	52	9		KPCLSAVSY	78	9
LHDRSLVLF	77	9		WVKAHLGVH	80	9		FGCSTFSPF	52	9		LNGDKGLVF	78	9
VGPMGVTHY	77	9		ALVPLLELH	80	9		HDMLENQPH	52	9		QAMEGFYYH	78	9
LVDVPPVGF	77	9		ALTALFALF	80	9		MPLPPEAHW	52	9		MAWEFGDLH	78	9
FQKFFLRVW	77	9		LLFVSHFVH	80	9		EDKVGMVDQ	52	9		RLDWHRQNW	78	9
TLEGLVHEF	77	9		RMWPFKYLF	80	9		PPTLETLGK	52	9		KPDLMLLKH	78	9
ALGGGQWPF	77	9		RLAAWRFLY	80	9		LSKLVLLFF	52	9		KACWNLLPY	78	9
VTDKYHLTW	77	9		HVMEAGARW	80	9		EHVKDLTHH	52	9		MMHGERVDY	78	9
FPEPPLTSV	77	9		VLVPWKYLH	80	9		EFHTMPNSY	52	9		EVRPFPFPF	78	9
VADAQFGRP	77	9		FPSLMLAAL	80	9		PVQDDTAAL	52	9		EVLLRALEF	78	9
TVDAAMERF	77	9		VHMLWSLKF	80	9		KYHDSTYMY	51	9		LSNPWWHYW	78	9
RMDMYRLHY	77	9		NLFTKVWRW	80	9		HYKAPASTD	51	9		LAWLFPHVY	78	9
MQNMQTRYW	77	9		MVFPFKVHL	80	9		EMFEGHKKW	51	9		RQEHWKFAY	78	9
RLYSRHLFH	77	9		TAVAPPLPL	80	9		TGKKKPGAF	51	9		TVFYHEELF	78	9
FGTKAFVPF	77	9		KLDWLAGLH	80	9		QAFETKRHP	51	9		LSYKQLTPF	78	9
TLWFMLHRW	77	9		VMALFPHWW	80	9		VPVAVKGHD	51	9		EQQLWVMPF	78	9
KTDSLFAPF	77	9		MTMMLVVPH	80	9		MQMQRVENY	51	9		EVAALLAPW	78	9
EVALLLKGH	77	9		KLFFPLLDL	80	9		KNSSRAAAP	51	9		KKMFTPVEW	78	9
VHHPYLVLF	77	9		PSLLLLATF	80	9		QHGLVGPVT	51	9		ALDNGPSMH	78	9
VTDLLFHMH	77	9		EMYRWYHFY	80	9		KVRRLPAVL	51	9		VLRWAACAF	78	9
MQDVFVQPH	77	9		YLFGYWDRY	80	9		VKVGGKVKP	51	9		KAVQWQAPF	78	9
ATELGLPGF	76	9		RMFNWLRRW	80	9		HDEMALYNY	51	9		RYQLHMDVY	78	9
TDMPFHLMH	76	9		TVRFALLHW	80	9		DPTQADVAF	51	9		ENDQYLSMY	78	9
QEYPQYLNW	76	9		AAFRLTPLY	80	9		HGLPPTVPF	51	9		SGDPYGRGF	78	9
EAAVRDGFF	76	9		TAAVPPLFV	80	9		TVLVALKAP	51	9		TVDFLAAQF	78	9
PHFSHALVF	76	9		ATLSGHLVY	80	9		EVGNHSGFP	51	9		KNQQQLHLY	78	9
LLDETHYRA	76	9		KFLGMMGFH	80	9		PPRLKKPPF	51	9		KALLEVQVW	78	9
HADSNFFHF	76	9		HMALFSLRF	80	9		TEMAANQPF	51	9		TVDVQRATF	78	9
LAMPWTGFH	76	9		HVTAKLMVR	80	9		KMFVPPVAG	51	9		MLMWEQAPW	78	9
LLYRYQPSF	76	9		HLDFFLRHW	80	9		LGNVYASPF	51	9		LHMAFELPW	78	9
KGKSMMAPH	76	9		FPWALLPGP	80	9		AVPPTFGNR	51	9		LADMQVFRH	78	9
LSMDYTTGH	76	9		TLATFPVPL	80	9		KDMTVAPGA	51	9		GMNGFKFAH	78	9
VQDMFYSHY	76	9		RSWPPLFRW	80	9		TVEGKMHHY	51	9		EVEHDLALH	78	9
PNELLNSLA	76	9		SRMLFNLFH	80	9		VTCPEFVLW	51	9		HMDELYTFH	78	9
SLAPPGANF	76	9		QLFLWPYKW	80	9		TEGMQTVQY	51	9		GLMHVKGPF	78	9
KLYLTVKTH	76	9		MGMLAVPFH	80	9		KHCCCADHW	51	9		EAVPHYAGH	78	9
KMSPHYKPF	76	9		MLVFPKKLW	80	9		TVTTVANAP	50	9		VMDEGLPLH	78	9
TVEPGDLHF	76	9		LHMWPPWHF	80	9		TLCGNWMAH	50	9		SLDRQTSSF	78	9
LSNVPVLGW	76	9		TLLPGAAPF	80	9		KNPCMASPF	50	9		LANWDAYRF	78	9
RDGAPLTDF	76	9		QVQWNRWHY	80	9		FMCFDMKPY	50	9		TMYTKMKYW	78	9
EWAMLHHKW	76	9		RLHCPFFRW	80	9		LASDVLSQY	50	9		MQDREWSQY	78	9
SFPSHFLLR	76	9		LGFAVPSLH	80	9		FLAKSYAVL	50	9		YVDELLNLY	78	9
VAAPTSPSF	76	9		LSFLGGKLY	80	9		HDLTHLGYP	50	9		QANAGEVFH	78	9
GLDPLAWKL	76	9		YMYDMYKNW	80	9		TVANMCMGF	50	9		TVRSNDEQF	78	9
YSNFGGLPH	76	9		TPPGFALTH	80	9		TVYGDLKVP	50	9		HMRHWDTTW	78	9
FMKTLLVHL	76	9		TRLALHWFF	80	9		RLDEYRLHY	50	9		MMNWQRTDY	78	9
RVEYLVPHF	76	9		LTQYYFWYF	80	9		GRGYEMSPW	50	9		QSNLEHYWW	78	9
DHTLALPGF	76	9		AVLYKFTHF	80	9		EFGGLLMPF	50	9		ESQFVRFDN	78	9
RLDFFHFKP	76	9		WVMLKEFKW	80	9		AYMEDATPH	50	9		NLNWKHNTY	78	9
LAAGAEFKF	76	9		VLHFFVPRF	80	9		RLPLKAEEF	50	9		EGHNLLQLY	78	9
TMDAFHRPW	76	9		WTYKFQNHW	80	9		TAQMTCMGF	50	9		YMNYHWQKY	78	9
MLAMMSAPH	76	9		MLAVHWKGL	80	9		TTFQEAKPY	50	9		WNPLQSFLW	78	9
LAAVCLPTF	76	9		EHLLWHYRW	80	9		KGDSVMVVF	50	9		QSDELNEHY	78	9
KMDWPRLKW	76	9		FPLHHYYYW	80	9		HNCSFRAPF	50	9		HVDRFQLNY	78	9
EGRLLHHTW	76	9		QTWLYRQYW	80	9		EGPLKLSAS	50	9		KNEPWMLHY	78	9
LAATWSAMH	76	9		ASLLPHAVF	80	9		EPLEKESLT	50	9		LSEGDLLFY	78	9
KNTDQVWPW	76	9		GLFLPKGPW	80	9		TPTALDLLK	50	9		AGDLFVFGR	78	9
AGDLHLLGY	76	9		AYVAHFFRF	80	9		KNGNDPMPW	50	9		LLGWPDHPF	78	9
DHLLELYKL	76	9		AVLPSAPHW	80	9		KSLFHLFMY	50	9		LLDRQLADF	78	9
DAYNVLLPL	76	9		AAVPVFPAY	80	9		DGSAFKVYP	50	9		MQEYWMPNW	78	9
APLLNKACL	76	9		TLMVALAPF	80	9		EVGTDHYMF	50	9		ATDMYMHMF	78	9
RLEWSPHVY	76	9		ATLLGLGLR	80	9		LSVDGPYSH	50	9		LAEDSAFFH	78	9
EVMLMTHTH	76	9		ATLAAFKVV	80	9						ELGELELFW	78	9
HMEPVLYRY	76	9		LHFLFPLAH	80	9						ENMVPFWGF	78	9
LAYNPPWHF	76	9		VAVPLMSAL	80	9						HVDLPQHPF	78	9
VSESLAKFF	76	9		HPLHYVLLF	80	9						HMNYDAYHF	78	9
KLDYMTNVY	76	9		LSLGEFFGH	80	9						SLEVLSLKF	78	9
VSMDPLLAM	76	9		KMFNFYKLW	80	9						KLPRHKYFW	77	9
TLVFEWKFW	76	9		MVLPPLFKH	80	9						RHLMALGVF	77	9
PDMRHFHSY	76	9		AAVPVFPAY	80	9						LQTFAHLYF	77	9
MLESLKHMW	76	9		SLGAWLPGW	80	9						MEFVARPPK	77	9
PLPYLESLF	76	9		RVFPKWMYY	80	9						ALNAPLLHF	77	9
TVFKHEVGF	76	9		MAWPGPAKF	80	9						KYMVPPDLT	77	9
YTFLFPHVY	76	9		VTWHALLPF	79	9						LVDFWAARF	77	9
WNDHMVYVY	76	9		FLLPPLRPW	79	9						AANVAVMWH	77	9
EVMHDRWLF	76	9		AVQLPRAAL	79	9						HANWLHEEF	77	9
QANNLFARW	76	9		TLLLDLKHW	79	9						VSDGYDLFH	77	9
LLARGVSPW	76	9		VLLAPGPPW	79	9						MLNGLSHDH	77	9
KLWPGLLHY	76	9		HMFPYMRLW	79	9						MVEPHQYTW	77	9
PFNYQLKQW	76	9		VVLPALLGV	79	9						HADGDLFRY	77	9
WNVLHAPFR	76	9		LLDLMKMHW	79	9						QTNWLSHLY	77	9
VADLASLSH	76	9		FPLPHLLHF	79	9						TVERTVTLH	77	9
WDMVLHSNW	76	9		FSAVFGALH	79	9						WVDWEDRFW	77	9
AMDRAFAGV	76	9		RLLWKYMRW	79	9						RQQHQWFDF	77	9
VVFDKRFRW	76	9		ASMPSLRGF	79	9						TLNMASLTH	77	9
YHALLYVHW	76	9		LMFHWRPVW	79	9						ALNTKDTLY	77	9
VAMVTTGHY	76	9		MAYAGVLKF	79	9						LLDSVQQPH	77	9
ESFLFHLGH	76	9		WRAKMLMLH	79	9						KAESLNAVV	77	9
RVADMLPVH	76	9		MTEGAAAQF	79	9						CLHSTRKHW	77	9
TAVHPPPSF	76	9		WKNKMWTWH	79	9						KFHHMGHNF	77	9
LAPSFTATV	76	9		CVMGVLTNW	79	9						VTSMAKVQF	77	9
NQWVQDRTW	76	9		ASLPLLGHW	79	9						ENDRLEEFY	77	9
VAHDVVMKF	76	9		WVVYHTHWW	79	9						KAFWAPFSF	77	9
RLDLQRFYL	76	9		TSLQVAVDH	79	9						SLAPWAKFF	77	9
ESVALHNHW	76	9		HLDVYYTRW	79	9						ELDNWSVLF	77	9
MMDKDLRTW	76	9		LSDAALPLL	79	9						KFGMYQLFW	77	9
LADLAPLPF	76	9		QLGFVVGAF	79	9						QERHMAYFW	77	9
VSDSLKLSF	76	9		VGSLLQTVF	79	9						HANYNNFHW	77	9
KGWSLKEAH	76	9		KALFAPKFW	79	9						YLNWNHDLW	77	9
YLLALPPPY	76	9		ALTVRRLAF	79	9						KFNLLKLAY	77	9
YEKVLLLPF	75	9		YKGPALHLH	79	9						TVGDAYAHF	77	9
EVYRYLPMW	75	9		TMWYEHHFW	79	9						TVDQFRFFF	77	9
RLHMFKYVH	75	9		LTSLKLGYP	79	9						MLNLFMKPF	77	9
SVLAHPGYF	75	9		LGAVPPHFP	79	9						KMDLLHVRY	77	9
TAQWYENRW	75	9		LTLEQFSAL	79	9						MSYHRMNQY	77	9
TAMPFHAGY	75	9		TVRSLKLKF	79	9						KNNWYTKFH	77	9
EVMYTGHLH	75	9		VTLFPLLHW	79	9						QMHDDHYHW	77	9
ARLHWKTLY	75	9		MTLAPVTSF	79	9						NQEFLHVTY	77	9
KNQDSYEFY	75	9		TVRAAVEEY	79	9						RELWLHQWW	77	9
HAAEFLVPF	75	9		GLAPFHALL	79	9						ALFDHGMLF	77	9
SFSTSAGYP	75	9		LGGFLGVQH	79	9						VGNLADFLH	77	9
KLDLVPEYR	75	9		PMVAAVPLF	79	9						MLNAVRSFW	77	9
LALVPRTGF	75	9		WLFWHKHTW	79	9						TNWWYKMNY	77	9
ENMELKWQY	75	9		VGLVSKLLL	79	9						ALHLDKGLF	77	9
ALDPFGRLF	75	9		VCLKVMLEH	79	9						EVKWYKAHF	77	9
AVETDALKF	75	9		LLRLLPLGP	79	9						LMHAALVPW	77	9
ATALPVSTW	75	9		LGWKLFTHL	79	9						NLNFHKDQY	77	9
QPDMVYQRW	75	9		LPGMVALPW	79	9						NNDFEKAVY	77	9
HDLHFPFWH	75	9		YVLALAKPL	79	9						QMNLYRHWF	77	9
KNKELKWHY	75	9		YHVPWKVRW	79	9						VYLRLFKTH	77	9
SVDELKALH	75	9		FHLWPLYHW	79	9						CTVDYASHM	77	9
RVEHYSWSW	75	9		LVALVVVPH	79	9						FGMTVYHYY	77	9
TVEGLLLEH	75	9		AMYFHHFRW	79	9						AVNYLQYNH	77	9
NLVDTARSV	75	9		KWTLTGFKF	79	9						LSDLRLLPH	77	9
KGQYVERDW	75	9		RTYHWFFMY	79	9						TVEPPLYLF	77	9
TAAPFTRSW	75	9		EMHYQFFFR	79	9						DSRFLAVGY	77	9
STDVSLKLP	75	9		TLLFGPASF	79	9						QVNWPFAVH	77	9
EGPWEAALF	75	9		GVSLGAHFW	79	9						MGNRPDDKF	77	9
TGQLDSPRF	75	9		VMKGFRLAF	79	9						AHNRLLSEF	77	9
RMDMTPLRF	75	9		LSPVLALLY	79	9						LVRENKLGF	77	9
LYNQYKHPW	75	9		RSLKNLLFR	79	9						GLAELDLLK	77	9
KAAALFGVH	75	9		AMHLHGFTF	79	9						HYGEKYFNW	77	9
AVDASLRPF	75	9		VAFLAPGSF	79	9						LVNGNVKKF	77	9
MMDVDMRAY	75	9		LTFYGLAAH	79	9						ALNDSLWFH	77	9
TSDVGTLSV	75	9		VAAAALPVW	79	9						LHESADMLY	77	9
RLYFYQPVH	75	9		EPVFPAVGF	79	9						WNVLYWYNF	77	9
LANVDVPHW	75	9		HGKFSLGLF	79	9						GLHSLGFVF	77	9
LLSSRPVEF	75	9		LLDRFHLTF	79	9						KQEAFGSLF	77	9
ALSGSPNMF	75	9		FKPFKLFPF	79	9						KLLLEEVGV	77	9
MHDWGTHRW	75	9		LGATTFPLF	79	9						TGNYEGLAH	77	9
HYYELQPFY	75	9		THLKFSVSH	79	9						LMNAFLPHL	77	9
LRDFSKWPY	75	9		FPLDLMRHF	79	9						KLEDYHWMF	77	9
WPLLDMMHY	75	9		LSLAPPLNL	79	9						LAHVFSARW	77	9
TPGFGLAPW	75	9		LSMYLPAAH	79	9						EGNVSVYEH	77	9
WSVDHDYNW	75	9		LTLLPFMKF	79	9						MEFVARPPK	77	9
HHSGYVKPW	75	9		KPVPFHLHY	79	9						KLAEDLWLH	77	9
SPALVAVYF	75	9		RLLFAHLFH	79	9						RRQALHEMW	77	9
MVNWVGVGR	75	9		FGVALPNPL	79	9						RQDLFTRDW	77	9
LLAHSALDF	75	9		KALRLPVPF	79	9						FTDDVKLPH	77	9
LSDALEHHF	75	9		MALHVKPGW	79	9						MQNLSKLLF	77	9
LSAPDVKVF	75	9		WTMKDFRHL	79	9						KNGALFPSY	77	9
TVMEFDHEY	75	9		HFWHHVFHW	79	9						SFLPWVHHW	77	9
EVRLLLSPH	75	9		VTVVAYAPF	79	9						HQDTRVVPY	77	9
TTRPATAEF	75	9		KCGTVVRPF	79	9						KLDVFMRHY	77	9
KLASGVAVF	75	9		SLLGGVGRF	79	9						KVHWYKVWF	77	9
MDGHFGFRY	75	9		RLHQYWKYW	79	9						LLNGHLHEF	77	9
LPFDKLLTF	75	9		FMTYHWRPW	79	9						EHNGYYHYY	77	9
KADLGLLSL	75	9		LLQFWQYKW	79	9						AVYAHDDPL	77	9
SYEEAYTVH	75	9		LSLVAVPLY	79	9						LVNVLLGWH	77	9
MVEVYKVYY	75	9		HLLKEHFYW	79	9						KNNVGYLFF	77	9
AVYPHLHFY	75	9		HVMAKVSPY	79	9						YHLMLRLKY	77	9
LTHLDTLLH	74	9		LLLAFKTRF	79	9						MNNSLMVPH	77	9
TLALRGTYP	74	9		WTMMLWKLH	79	9						KLSKVQTWF	77	9
DHLVLAFKY	74	9		ALVNLLEGH	79	9						RMFEHKLHF	76	9
TDRYLHAGF	74	9		LALAMLGPY	79	9						SLDHEGVVF	76	9
TVMGKFGFH	74	9		VALGLLPLM	79	9						KMSLEVSPF	76	9
LTDYTHKEW	74	9		KWTLAAFFH	79	9						HLNRLHVNF	76	9
KLDGSLTAF	74	9		KLVFKPHLH	79	9						LGDVLKRGW	76	9
LAMPDALHW	74	9		AVVYRAPAY	79	9						YNSGLALLF	76	9
LTMMLMHHW	74	9		SVLPHLYRF	79	9						MMQHMWEKY	76	9
DGAVLVPKW	74	9		RLTFFWQKF	79	9						FDAVPVPFY	76	9
EVRLGNFKY	74	9		LSFVHLVLH	78	9						TGNEYRWYY	76	9
RLEYMHTLW	74	9		LAHMHVLSF	78	9						QAQEWVWQH	76	9
LSWAVQPGF	74	9		LATALPVLF	78	9						EVRNLKYQW	76	9
LGTLLHNPY	74	9		AVVEDKVRF	78	9						MANMVVFHF	76	9
AVDMLVYGH	74	9		RLFSSFGAF	78	9						TVDEPTPHP	76	9
LLQGFFTWY	74	9		SMMLPLHFR	78	9						ERTLFHSFY	76	9
KLLLDGLPL	74	9		WLKKLVAVW	78	9						QMYTWLEGH	76	9
TAADGAPYY	74	9		KDYWPHFRF	78	9						HQDVLVRQY	76	9
RVDYPLRLF	74	9		FHESSFLRF	78	9						KLEPDWHMY	76	9
LSAQAAFFH	74	9		LSMKFDLSH	78	9						WELKPLMTW	76	9
NLAPLMAHY	74	9		LTFYFKENW	78	9						ALSLEGRLF	76	9
SLATHGLSW	74	9		LSPALALLL	78	9						LVDHYQHTF	76	9
LDHFAHHLW	74	9		FLNLFHMLH	78	9						LTDPLRLLW	76	9
HGDLTWLRW	74	9		KLGLMLVWH	78	9						MADMDHLRF	76	9
GPVTSLAAY	74	9		LAAVLVPSF	78	9						VWLNLLLYH	76	9
THAPAVFEF	74	9		HPVAHFFRF	78	9						RADSLAFTH	76	9
ESLLMHFGR	74	9		LAVLPKAAW	78	9						TAMPFSGHF	76	9
ALDFVHPVY	74	9		FAGAALLPF	78	9						QYNASNFHY	76	9
TRDFLLHEF	74	9		MTMLLGRPF	78	9						LANNKHMPF	76	9
KLDNELFFH	74	9		WSLAVHKFW	78	9						LLDLSHLDF	76	9
EDLALALGV	74	9		LGHVTLALF	78	9						AQQNLDEYH	76	9
VPGGKFCVY	74	9		HLWFFPLEH	78	9						MLDYKNPPW	76	9
EPKDYYVLW	74	9		RLTVLVGFH	78	9						EWLNYHYKY	76	9
HSDALNALF	74	9		LHFPSLFVH	78	9						HSNEAAGPF	76	9
TVAPVNPPW	74	9		EVPAAALLY	78	9						EHAEMVTSY	76	9
HVYNMQYTF	74	9		ELRLVKAAY	78	9						LANMLKLPF	76	9
LRYHPWETW	74	9		RVFQRYEEW	78	9						MDDHQLYYH	76	9
EVAWMKAHF	74	9		LPFGFGKRW	78	9						TDRVLKSEF	76	9
RLEHYKMYW	74	9		FPLVWKPHW	78	9						MAASYDNVH	76	9
AVYPGAPNF	74	9		KAYVLFLPF	78	9						KVFFASRPY	76	9
VADGPHMHW	74	9		KVLSKFAHV	78	9						KVADESGVH	76	9
LALVFRGPT	74	9		KVFPFHGHW	78	9						RLGEEYKHW	76	9
TLSRHYLTF	74	9		LQYTVKYPR	78	9						KANQMTNFH	76	9
LRDMQLVGH	74	9		FHLTVLFKW	78	9						MLYQMWNPF	76	9
KVEYYHLLY	74	9		WHLLQFFHF	78	9						WLDRDTNFY	76	9
ALDLFKKGW	74	9		MTLARGVLY	78	9						VLRALSDTF	76	9
ESAMHFTRF	74	9		TLASQLHRF	78	9						VTNLLLWGH	76	9
FPDRLWEER	74	9		MLAVFKPLF	78	9						MLGLLTHGW	76	9
TLEAATPNY	74	9		LAGAVPVFF	78	9						KQYMVKLPY	76	9
LMDTLKHEW	74	9		EVYRKYWVY	78	9						DQNYRKWYF	76	9
ERWKAVAVF	74	9		KHSSGKFFH	78	9						AMEMRLFPF	76	9
HVDAVGVVF	74	9		LMLKKASPW	78	9						TVAWELPLF	76	9
GVAEYPGFF	74	9		VGWDLLLHH	78	9						LAEPTRAVW	76	9
KVGLAPPMF	74	9		WPTLKFWHF	78	9						MTAHNHRYF	76	9
ATLHASPPF	74	9		MVAQLFGGV	78	9						KVETLLAQL	76	9
QVLKPTRLW	74	9		PEVFPAVGF	78	9						AAEAFRLLF	76	9
FGLVWLAFY	74	9		LQWNKFHWY	78	9						VQDMPQSHW	76	9
THGALSLAY	74	9		FPWEWKRPF	78	9						EVRHWYYWH	76	9
WNMKETMLW	74	9		HAYVAFPFH	78	9						ENLYKLFPW	76	9
DHMKYWGRW	74	9		LGFAMPLPH	78	9						KMYLDHRLW	76	9
VAAVPGVEY	74	9		VTAQAAFHF	78	9						LQQNYLAFH	76	9
HLDLPMNHW	74	9		FDLALKLHW	78	9						QLWQWEHLY	76	9
TLFPDCRCM	74	9		MMLPSLGHG	78	9						WKLLDLALY	76	9
RLYFQRTEW	74	9		LGKALVSDH	78	9						WGRLNEALM	76	9
HMTDSHYPW	74	9		VPPPGAMPF	78	9						QLYYYPEFH	76	9
HANYNNFHW	74	9		KTVCKWAHL	78	9						AANWNRGWF	76	9
SLSPKTDRW	74	9		KLNLFALNW	78	9						KDLEEFAMY	76	9
HEEGPHAHY	74	9		WLSKQWLFH	78	9						KADQFTNFH	76	9
DHLLYVTRW	74	9		SLGWGAGKF	78	9						KLERQYWFW	76	9
HATDLAVPY	74	9		AAMAPLPVL	78	9						VTFPHPVFF	76	9
SVARALLAF	74	9		RLFTFTFFH	78	9						LGNEYKATY	76	9
PVDVRSGPF	74	9		RLLALKEFL	78	9						GLNDLVLLH	76	9
SVAQSFVGF	74	9		VPMANLFPF	78	9						EVREYLGTW	76	9
LTAVTFTPF	74	9		LGAPSAVLF	78	9						AMVSHDPAF	76	9
EERFHVVLW	74	9		TLMARLLPF	78	9						KAPPLYFGY	76	9
RLDFQLPNW	74	9		YTRHYDYFW	78	9						RLYLDRFEY	76	9
ETDYFQRSY	73	9		VLLPSKTAY	78	9						RQNWERENY	76	9
EHVMYYYRY	73	9		KYGPLKLRF	78	9						HMDRDFMFY	76	9
LAEFQVPHW	73	9		SMVFKFHPF	78	9						HLNQNLHSY	76	9
TVDHYLAPF	73	9		ANMLAMVKF	78	9						WQAAWLPMW	76	9
ATRDPVYGL	73	9		RHYLQWRPW	78	9						LTDLSYKHF	76	9
EVLQHYSLH	73	9		LAAKLTPFV	78	9						MLQWERMYH	76	9
EVPMTLHHF	73	9		WAVVLKWPF	78	9						LARKSPLAF	76	9
MLNNQYSYH	73	9		SPLMVMVLL	78	9						FMDRRTQYW	76	9
HLDAEAYFH	73	9		VAHLLALPF	78	9						RMDEYRPRY	76	9
TMVHWALFW	73	9		HMWRTQNYW	78	9						LAAQLWVPH	76	9
LTEVLPGVY	73	9		LAAVLVPSF	78	9						QLYPWLVHY	76	9
HLDSTLFVH	73	9		QMLVAHAHW	78	9						MSNNSPYWH	76	9
SHDSFFSFH	73	9		FPFLAGFGH	78	9						LGNVFKTPW	76	9
LAELAPVAH	73	9		HLMLPWTRW	78	9						MVNVYPFLL	76	9
LGNVHAFYR	73	9		WKHYLVPWW	78	9						LLDKTLAKY	76	9
VRAELTGKF	73	9		KVVAPGPLM	78	9						KNQAYVTKF	76	9
EVRAFHRPF	73	9		MSLFPLHHF	78	9						MNAHTLTGW	76	9
RLFFDKTQW	73	9		QEFHWRQLW	78	9						GSNWPLAYH	76	9
MNYHQDFRW	73	9		TAMALREGY	78	9						WEALFWQHW	76	9
LGAAHTAFF	73	9		LHATMTVPY	78	9						LLNTLGWYH	76	9
SVMCPPSPF	73	9		LVFLLRLPF	78	9						MLSPTEVPW	76	9
VGGCHTGHF	73	9		RWYHEPLWH	78	9						QEGKMVWNH	76	9
ETRYQHWFF	73	9		QAMGFKAWH	78	9						KNMERFMYW	76	9
STNPFVPAY	73	9		LGLVGDSHF	78	9						KQYEWLVSW	76	9
VRYTYHFEH	73	9		TVAAPVLFL	78	9						ENRPWKFVL	76	9
HLDMWKEHW	73	9		PAAVFTLVY	78	9						KHMVHKLLF	76	9
VLDAEPGHF	73	9		FPLPHLLHF	78	9						KLSGDLDHF	76	9
HVFPVFAVY	73	9		HAAFPHFLH	78	9						RVEPQLHYY	76	9
VLWAVKGGF	73	9		FHLVPLWFH	78	9						QENVVREYW	75	9
THEEFQVYW	73	9		ALLTKPFAF	78	9						LMDVRPAWF	75	9
TDMFKWGDH	73	9		LTLTGRVPY	78	9						KVNLQNDAL	75	9
FPAAMMAPH	73	9		HAMMMWRFW	78	9						KNMTWLELW	75	9
RLFAECGFH	73	9		NAAAWLPLF	78	9						FPDLLYPEY	75	9
ENSLLKHLW	73	9		PSLALLLTF	78	9						LTNHGSSPL	75	9
MFDTQSHDY	73	9		RMWFQPVHW	78	9						MVDLAQRTW	75	9
LGHEAALVF	73	9		KVHLFANPF	77	9						EHAYKTPHF	75	9
ATDLLHSVP	73	9		RFAWPLTHF	77	9						AQLESLSPH	75	9
LASVSGFKW	73	9		RVWEHMYFF	77	9						QRMEMKTFF	75	9
HLDHSAWFF	73	9		VLRHYQYFW	77	9						DLGSVYWPH	75	9
KDGDLLALV	73	9		MLHGYLPFH	77	9						HLDQAYFPH	75	9
VTMSKLPGY	73	9		TVVLFVSGH	77	9						KLDWKPKWW	75	9
MADMMVTHW	73	9		RLFFPRHFY	77	9						LNVYLTEEY	75	9
RLELHQTMW	73	9		HLMPPWTRW	77	9						MMQLFFGPF	75	9
ALTTYQRAY	73	9		KMFPAVLHF	77	9						LLEVMKTRF	75	9
ALNWGMGTH	73	9		VALGPRVPF	77	9						HNLLWKHFH	75	9
RLDEFVHPW	73	9		FPLKYWDRW	77	9						RLMSQKYEY	75	9
GPLFVAAQW	73	9		MNMMWKWHW	77	9						YTDLQHDHY	75	9
KACAMEHHW	73	9		LALLNPQAL	77	9						MLNFLVHKF	75	9
HLDDSVLSF	73	9		LHLVLWVAH	77	9						KTVEDSLPF	75	9
RVDAYVTKF	73	9		WHKPQWKNW	77	9						AANNFHFLL	75	9
LHYGLPLFY	73	9		VLFGGRDPY	77	9						KLNFKLRPF	75	9
YGTVLLPDF	73	9		ALNAGFLSH	77	9						QGNYTWHYW	75	9
ESLADKYLH	73	9		FPPGPLWGF	77	9						TGNSLKPLW	75	9
MTGTMMPAF	73	9		RTYAWKFVR	77	9						MSEMDHFPF	75	9
STADDLTKF	73	9		FPRHWPFYY	77	9						AQNMLRLST	75	9
VADAMSSPY	73	9		VAGALTLLF	77	9						EHEFLLFYW	75	9
LSMDVKMKY	73	9		ELLALRLLH	77	9						LHDVMLFHF	75	9
DHLALVFKY	73	9		WHSTRWFRW	77	9						LADKFLSGH	75	9
WLFLGLHSM	73	9		LSAVVKGHF	77	9						KLAHYVFLF	75	9
TNEVYQWKY	73	9		KLYTPGLKF	77	9						QMFHHLFHR	75	9
RAYWPHLPF	73	9		FLWQFQQRY	77	9						TQNMYKDQW	75	9
CLYKDMMWW	73	9		MAALALPTF	77	9						EHRYSVYLY	75	9
LTDAKNFGF	73	9		TLHGLPVLF	77	9						DGLNTLFPY	75	9
EGKFPLPYW	73	9		RSWLPHFLF	77	9						FHAAELVPF	75	9
RLFHPLHEF	73	9		KVVTLKKFW	77	9						TVQMSALAL	75	9
KMPAPKLRW	73	9		ALGTVLPQF	77	9						WNQVLLDPF	75	9
HVDLSPLGP	73	9		AMKVHLFTF	77	9						MQMRQVENY	75	9
MVDDFVGKW	73	9		KMFPFWHRW	77	9						TSFWQLAKF	75	9
LRDMSHLLH	73	9		KFNFFKPKW	77	9						KGNSFPHPY	75	9
ALFAMGTHW	73	9		VHLPMLAGL	77	9						FPALHVLWW	75	9
TAEYLLEKY	73	9		PTHLKLPFF	77	9						GLDAFRAYL	75	9
ALFAMSAWH	73	9		SAAPLLNLF	77	9						QEQEPDHPF	75	9
YHGPHRYHW	73	9		TTLLVKLPW	77	9						LTDRLHYYR	75	9
TYRLHDYTF	73	9		LVMRPLGPF	77	9						VGDLWPANF	75	9
VRDLHALKF	73	9		SVAQMMSGF	77	9						VEYADRPHY	75	9
MMNDREQAW	73	9		LGMSPVLKF	77	9						ENYMNMFKY	75	9
LLDVDEAGH	73	9		KLWWNFLKF	77	9						LADWRNFLV	75	9
ALAPLLHWW	73	9		LTCFKFPHF	77	9						QLDFEKDRF	75	9
KGYTWERTY	73	9		FGAAFYGPF	77	9						MQDLLERVL	75	9
PLAGNYQGL	73	9		LHPPYPLGH	77	9						KLELTGVYR	75	9
RMAYGPADY	73	9		LGHTVALVF	77	9						VAYGYNALW	75	9
KQDLFNQMY	73	9		RQWLMRHWY	77	9						RQYTEMHDY	75	9
LGEHYLDRY	73	9		TGFWGALAH	77	9						KLNGTRVML	75	9
ESRLAAPWQ	73	9		KLLMDPLGR	77	9						RMNYLHFHW	75	9
LHHDLMHAF	73	9		VCMPFVFTH	77	9						HDALLPNHF	75	9
SVETLSVPH	73	9		LNLKYWYRW	77	9						VNHASDASF	75	9
LHTSFKLNW	73	9		MHWGRLALF	77	9						SLQLGEFHF	75	9
HNDLSLFFL	73	9		SLPPPAPFF	77	9						MAEWTSHYW	75	9
AVYRGPAVF	73	9		ATGPAQFLF	77	9						VLLDNDSFW	75	9
LSVEPGPGY	73	9		FLWHRMRPW	77	9						LQNLLMTRY	75	9
KWGLPVLKW	72	9		KLSVHLPHL	77	9						RGDSRFLAV	75	9
FGYHFPFMY	72	9		LHGWHLLPF	77	9						TGWNAYVLF	75	9
PTFSPTFLF	72	9		LAVVTLGHY	77	9						TADAHLRVF	75	9
LSRNHVFQW	72	9		FPLLAVLKL	77	9						LPSDLLFPF	75	9
RLDVPVGHL	72	9		EVKHLWLRM	77	9						EEHTQRLEY	75	9
LMMHCVLDY	72	9		ASATLRANF	77	9						WQLSTLYLY	75	9
LLPLDVHGW	72	9		TLWQYREYW	77	9						QLRWSFNDY	75	9
RVLMNWRPY	72	9		LHGVTLAPF	77	9						VTNLYLFPF	75	9
QLAPLGQAF	72	9		LPPVGTVPF	77	9						KLMGASLGF	75	9
KMNGFWTMW	72	9		LGSALGLLH	77	9						WTNVLWPLY	75	9
HDDELPRAW	72	9		VPGGSLLDW	77	9						LSEVFKAYH	75	9
LSHLAEPGF	72	9		LLFLGKSHW	77	9						DHASYLVMH	75	9
RESFKYPYF	72	9		VTLVYARGF	77	9						LTDMASLTH	75	9
RLELFHYLY	72	9		KGGVFFTRF	77	9						RFNWAKVGH	75	9
VMDFPTVVH	72	9		KLDAFFRDW	77	9						HLNQYVEQH	75	9
KACHLFLVF	72	9		VHFPLVTKF	77	9						MQELEFDKW	75	9
GPPLLRVGM	72	9		TLAGAVLLF	77	9						QAEKALYPY	75	9
VVRDLWHGY	72	9		LLKWWSRRW	77	9						LHLHVLPNT	75	9
TVEDMKYAH	72	9		VSYKAVEGF	77	9						KQNVENLDL	75	9
VTGEVLWHW	72	9		VAPSLGHPF	77	9						QAAEFYPAH	75	9
HADPYLAAF	72	9		ALLGRRLPW	77	9						VMASMETVH	75	9
EHFPFTPLW	72	9		MLAPLYSHF	77	9						EFHELMMPW	75	9
EGGPLLNSL	72	9		RLVKLPPFH	77	9						TGNNLEQFH	75	9
EGGGALLPW	72	9		LHGFPLFRY	77	9						KMFRMDKYW	75	9
HDLKLLFHF	72	9		VLFFGGLEH	77	9						KLEEPRGHY	75	9
NTDKYFVDY	72	9		LTVGGLPLF	77	9						LHDWVLRLH	75	9
ALDFKSLHF	72	9		LLYYNYYKW	77	9						KLHWEHFVH	75	9
DRTVFFRNW	72	9		LAGALVLPF	77	9						ALEGLVKAN	75	9
SLTHPLPTF	72	9		LLMGYLGGH	77	9						AQVHVLGGW	75	9
QSDLFRMKF	72	9		LAPFPLVPV	77	9						LSNFTESPY	75	9
DHDLVSPKF	72	9		VLLLMPKLF	77	9						LMNRYFQQW	75	9
EEAGLVKGW	72	9		LHSFTGLKF	77	9						ALSRSLFHF	75	9
ALDLALYLH	72	9		KSYLDLSKF	77	9						KDTLLLLLH	75	9
TGMWDQPHF	72	9		MLALPVPGF	77	9						LLNDADHLH	75	9
HAVQDLAHF	72	9		LTHLLKGMF	77	9						MLNNLGFLH	75	9
KTTAHLLPF	72	9		LALGPPNLF	77	9						MQNNPLHLW	75	9
VAYPMAHEY	72	9		SLWPLHFLH	77	9						RMFKQRTPF	75	9
MAWPHQQYY	72	9		KLFHKAPHW	77	9						FGNPFMALH	75	9
KTDNYMNKW	72	9		FHSRLMFKW	77	9						TEEYTLEPT	75	9
VADEGLRAV	72	9		LVWFPLLPH	77	9						YLEDFKFVW	75	9
TVAHPLPFF	72	9		LTLAPFVDF	77	9						DQSAHMLMY	75	9
LTALPNGHW	72	9		GPATLLLLY	77	9						EHNYLFFPL	74	9
VLDLLLRPF	72	9		PLTDFPLGL	77	9						QQVRVEEDF	74	9
RVYKGQFWY	72	9		VLLPFLVHM	77	9						QSSHLWENQ	74	9
PWGVSVVAF	72	9		WALALAPAF	77	9						LSDLHLFSY	74	9
EGASLVMPY	72	9		WVAELLHKW	77	9						QEAMMQFHW	74	9
TVCLLPSAY	72	9		KLVGLFNHW	77	9						GLFADDLPH	74	9
ERHGVTVFF	72	9		FGPFLNPHL	77	9						AVYAQRAPF	74	9
KLVHWARLY	72	9		LHEPAFKAR	77	9						WPNETPWPR	74	9
VMDPHKHWH	72	9		VTLLSGHTF	77	9						FGDEKSQPY	74	9
EENTLLPLF	72	9		WWQMWRRPL	77	9						KNNEVLYPF	74	9
VADPSVLGR	72	9		EVGVLLLVF	77	9						KNAYSQTAY	74	9
KLDSGLTAF	72	9		KLGLWSFLH	77	9						KNPSVSEGT	74	9
YAVFHFKFT	72	9		MTLVPALAL	77	9						QDVTLMASW	74	9
HDLMLHFWH	72	9		LVLPPLGPY	77	9						MVNHAGAQF	74	9
ETHHWVVFW	72	9		TAAALSVAQ	76	9						KNVKVLPQW	74	9
MCDHVYQRW	72	9		LTAPALLSV	76	9						LGNMAKFEF	74	9
LAENFSTNH	72	9		KTYSTHRPF	76	9						TVNTHLQAF	74	9
TAYSELGHW	72	9		FSVRALGPF	76	9						LAGTLLNLP	74	9
RQDVFEEHY	72	9		RVDPFGLFH	76	9						EPWHVLVFF	74	9
KLDHMVLPY	72	9		LWYWQKPYH	76	9						LTEDVFVTH	74	9
LVDLRHVLY	72	9		MHMYHWLTW	76	9						GMNLHLTKF	74	9
LVEPATPHF	72	9		QRATTKLFH	76	9						AVNLFNSKL	74	9
RLYNEHPFW	72	9		LLGFPHWHW	76	9						EHYFLQKFW	74	9
KNGWDDHRW	72	9		LLYLSHFRW	76	9						VGNVGLLKW	74	9
ERMHYVQQW	72	9		APVMGFPMF	76	9						QEEKAKCYW	74	9
DMQGPLGHF	72	9		DGALELSHD	76	9						YVMEVHDKW	74	9
LARDGLSEY	72	9		EALGLPSKL	76	9						TGDPLGHFH	74	9
DHHVFVLFY	72	9		KALWPWFRF	76	9						EVMNWEYMF	74	9
HVDYFHPVW	72	9		SLEGLHVRF	76	9						WLRMFQHHF	74	9
RLLEEKFPW	72	9		LALQSLRVL	76	9						LMEWFQFLH	74	9
WTLGPLTGL	72	9		ASLFDMAPF	76	9						HMMDLALKY	74	9
TAKTVEDHF	72	9		LVSVFGRPF	76	9						WTDDVGVHY	74	9
NDLTVLHGH	72	9		LLAWLPTGW	76	9						LVDRDFERY	74	9
LQQNQQPHW	72	9		LTLLAVVPH	76	9						AADVVLPHF	74	9
RTDQMYPRW	72	9		KHMYWLHKF	76	9						VLNVKVPTW	74	9
HGHYLSVLY	72	9		LGPVVAVAW	76	9						TVEGLLLPF	74	9
RLATHTPFY	72	9		VLYVFGANH	76	9						KNNHDALEF	74	9
DHGLFMAMH	72	9		KMMSAKLEY	76	9						GSNNLKLHF	74	9
DWTKSLSPF	72	9		MQMQRKFFW	76	9						YVRLTTFQW	74	9
LGDTMLSPF	72	9		LAASNLLAF	76	9						VSEQRAEEY	74	9
KDPSFKAHF	72	9		LVLLSPMAL	76	9						HVYLELEMY	74	9
TDEPPAPTF	72	9		ATFFPLRPF	76	9						KQQDSATLF	74	9
EQDFAHVRW	72	9		LTFGLVAHF	76	9						LHEKHSRFW	74	9
KVDLLSTPH	72	9		LQQWWKTRF	76	9						KLDFVRLRT	74	9
QFADLEVLH	72	9		SLGALLERV	76	9						KNNEAFFHY	74	9
HDVFYLKAF	72	9		KVMFLKRFW	76	9						ALDGHALDF	74	9
SLNLTRYPW	72	9		FVLLHGTPW	76	9						VTFMWVPHF	74	9
MVPGGQDPV	72	9		WVKKVHVFH	76	9						LAEVLSLDH	74	9
DLHKFLVLY	72	9		SLRALLKVF	76	9						EHSELLSPF	74	9
VTLLAKMYP	72	9		FPGDVLLPF	76	9						MMDFHKRAF	74	9
RVEHNLYDY	72	9		PTAVGMLTF	76	9						KLFYPVLGF	74	9
TVDPFEMAP	72	9		LAHTAFATL	76	9						QANVLTPLH	74	9
VLLTRDTGF	72	9		TTFAHGFGV	76	9						ASEFFGTLH	74	9
MELVEKGQQ	72	9		TQYWHSWHW	76	9						YEAHQYAHY	74	9
WEVASLAVF	72	9		KHKEYKRLF	76	9						ENLSFKDAW	74	9
KVGDFLWHY	72	9		GLAFSSPTL	76	9						KYELLNWPF	74	9
RMYPYDPFH	72	9		LTAVLLPHY	76	9						HNQLPYAHY	74	9
LNDKDHRFW	72	9		KFDTFALKF	76	9						DHRWTLSAY	74	9
AVMALAPVH	71	9		YPLGAGFLF	76	9						WNKDHHHYW	74	9
KATDLVTAL	71	9		ELLEYKYRY	76	9						DHVATLLAP	74	9
LHAHHYLTW	71	9		FGKPGLSPF	76	9						ELSRGFKFF	74	9
WSHMDAMLH	71	9		VSNTLGKGF	76	9						TLHWANLYF	74	9
LSVNGHWVH	71	9		TVSLSPTFH	76	9						WDLAFFHPR	74	9
FHLLKLTPH	71	9		RLKDPFRFW	76	9						LSNGTFDLH	74	9
PTVLYGAPF	71	9		KTAFHLASY	76	9						RHEYGRDYW	74	9
ALSDQALPF	71	9		KLMRLLGVF	76	9						KMPASGAVW	74	9
AVELKPTDY	71	9		VRLAARLEY	76	9						MMNLDLARV	74	9
MSSEWFHKF	71	9		MRLDFLALH	76	9						LLEMAVPLY	74	9
HFGYLHEFW	71	9		FPYLYHFPR	76	9						SHNEFYRSW	74	9
LANPEERGF	71	9		SVTLFKVKF	76	9						MASLAHQFW	74	9
ASNMLLNRW	71	9		HVRWEYHVF	76	9						RQEAGKLLF	74	9
ALDEWTLPH	71	9		TLGATFPLF	76	9						KLRDMLGGF	74	9
VLAQRLLSW	71	9		VLAALLPPM	76	9						ENDKLPFNW	74	9
VTTVKPHEW	71	9		AAQPYVLVH	76	9						NSNKALGTF	74	9
YTVTYLVAF	71	9		EHYLHQYLY	76	9						WNLVSKDHW	74	9
KDWLLPKVW	71	9		RGLWRWGRF	76	9						KNFKHSHKW	74	9
QNSDVLAPL	71	9		HLTLKLLPW	76	9						KAEHLGVQF	74	9
LGMTPASMF	71	9		TVAQAKWHF	76	9						KTNWSLSPF	74	9
HLAEHTYVW	71	9		LGPFTLAML	76	9						WPAVEMLLY	74	9
RLQRPLQYF	71	9		TGFSLLTFH	76	9						VTNQLAMYF	74	9
LRAHQNFFY	71	9		KLFWLFVPH	76	9						HYEDHEPEH	74	9
SVPGAKKAW	71	9		FSVAEAAVH	76	9						LSSEKTALL	74	9
KMSYLPFYK	71	9		PFGSMVHKF	76	9						DMDLQQAPH	74	9
YADVPPGFF	71	9		LGALHLGRW	76	9						KDNLSLTGY	74	9
ELGLHVLPH	71	9		LTASFTDRY	76	9						TLNLMSHAH	74	9
FLDPMLTHW	71	9		SVFPFRLKL	76	9						TAQRLESAF	74	9
TTMALTPPF	71	9		SMLPTLSKF	76	9						TPRTVDELF	74	9
LARAGPMTF	71	9		LSRPFGLRW	76	9						KTYTVEHPF	74	9
TNDFFKTKW	71	9		FLKVGPFHW	76	9						FGLYGEQWY	74	9
DLRGNPWVH	71	9		KLFKWHWPY	76	9						SNQGEPVLL	74	9
FLGEDYASH	71	9		WRTLFKLVL	76	9						AVNLWDARF	73	9
VANHYALVL	71	9		FVSFLKWLK	76	9						KVEVGFWHY	73	9
LLYEKVLPW	71	9		LLMVPFGNW	76	9						RLAMALDHF	73	9
RVAVSPPNL	71	9		LHHFFALPW	76	9						FMDVKMGTY	73	9
EGRAFTPAF	71	9		HLRFYLPFY	76	9						FGETLEEPF	73	9
ALDLLMRPG	71	9		LSKGLLKHF	76	9						QLTHCKHVY	73	9
SLMVHVLRF	71	9		HLFHQMWQY	76	9						KQQVPLVKY	73	9
ALDYWPFSF	71	9		KLAGVPLGF	76	9						KNTQWKEWW	73	9
GPHAAFVQY	71	9		FHMKKKAFW	76	9						STNDLRERY	73	9
PLGDFPSMF	71	9		VLMLPGHPF	76	9						DHQWENMSF	73	9
LRDEWQLFH	71	9		RLPLPLGHW	76	9						KAFPWALSF	73	9
EQALQGVLF	71	9		LTTFLNALH	76	9						LSNDLLHGH	73	9
KSRLFDAVF	71	9		RLYWTLPKW	76	9						VVDHFFQAW	73	9
TGDPSKLPF	71	9		VATKPFPSF	76	9						AQELFLVEH	73	9
KDSTLFFNP	71	9		LALGFPYKL	76	9						KVDPLKGPY	73	9
KLEYAHFLW	71	9		LPPAVLLFV	76	9						MFNSHYDTH	73	9
RLDVYHAPF	71	9		MVHLWSLKF	76	9						NNYAPNRPM	73	9
RNDVGLYHF	71	9		MSPVGAPFF	76	9						CAHTQFVRF	73	9
GVYERQHYW	71	9		TLLLYAPPF	76	9						LTDFGHVAH	73	9
LTEPPLSGF	71	9		WLMWFDVPW	76	9						LQDRYTTQY	73	9
ESLLHHLPW	71	9		VYALLVPAL	76	9						TVLDKLKPV	73	9
LGLGGPFQF	71	9		KTNPAKLRW	76	9						KTYAFYGGF	73	9
KVDFYKHLY	71	9		AFMGPPHDY	76	9						VQDMREKHY	73	9
KLVLASVPY	71	9		LHTPWVWKF	76	9						WSVWHFPEY	73	9
LLAVQTNPF	71	9		YMFVYMYPR	75	9						FADAYVLPW	73	9
LATGPKVHW	71	9		HLGLFFVAR	75	9						LVDVAGMKH	73	9
FEVKLFAHW	71	9		LPPTPPLLL	75	9						HENFYYMYH	73	9
RLYEHKFLW	71	9		WTSWHLRGF	75	9						KLWQCKPFF	73	9
VPHAEAYFP	71	9		QLQFERYRF	75	9						MQNAALVPW	73	9
RLVQGHFFW	71	9		LGFATLHSF	75	9						SLPELLFPW	73	9
DHVMLSPWH	71	9		THYEWLKYW	75	9						WLKDDLALF	73	9
RELVLDQMY	71	9		AVVKMVAVH	75	9						VELHQFLVF	73	9
KVARLLQPF	71	9		GFLTEKLHF	75	9						MAAHFLDRF	73	9
VSEKLDALP	71	9		HFGLFPAAH	75	9						DWMKLLLPW	73	9
VGGFDVTHY	71	9		YTFGLTRAW	75	9						KQTFQWFPW	73	9
HSDHYFSPY	71	9		QSLKLTGPF	75	9						RLEHLDHTW	73	9
SLEDSKKPW	71	9		SPALVAVYF	75	9						PLNYAVLAH	73	9
EGSAVVFTL	71	9		WKAVLFTHL	75	9						FGPWTVFLF	73	9
STCVTTGFP	71	9		MVGVALFKF	75	9						KQNLHALKF	73	9
FGLKADPSF	71	9		VVWPFKKAW	75	9						KLTFPGFKF	73	9
SLSLEVGHF	70	9		SLAGLMAPF	75	9						FEAENLCPF	73	9
AVEAALPSF	70	9		LLFLSAQPL	75	9						MLNHPWFFL	73	9
VVAHALGSW	70	9		LVAPGSALF	75	9						EVEDQVPDH	73	9
HLSQYWPFY	70	9		RLLFKDFVF	75	9						LSVEDPVGL	73	9
LAALTKMTF	70	9		PFRLHVTHY	75	9						VLQWSKTTH	73	9
LVAPGGFQF	70	9		MLMKFRQYW	75	9						DMLLPDTHW	73	9
TVEALLSTV	70	9		ALNVFAGRL	75	9						KLQQYQHPF	73	9
TLSPVQLQF	70	9		HLVLFKLSM	75	9						GLHHLASLF	73	9
LSWFKLLQL	70	9		WYNLLRHWF	75	9						SVELWPAPF	73	9
YHLLLAPFY	70	9		VAAYAPGFL	75	9						MMDTMVHHW	73	9
TPDMSSVVY	70	9		LTFLGVAFH	75	9						EGALLKQLF	73	9
EGRKKFFLY	70	9		TMYRKFYYW	75	9						KNQPFLTEY	73	9
LLKGLDAAP	70	9		VVMAAVAVH	75	9						DLAAVDFVY	73	9
VAGTVAVHW	70	9		TLHKLEVTH	75	9						FGTYQWYAF	73	9
ALNYKKVYW	70	9		MLHGLRMPF	75	9						KPYPDLLKW	73	9
EGRELWEMY	70	9		TVHSGLGLF	75	9						WLRAPFAYF	73	9
AQDFGTSPF	70	9		CVYPFKFRY	75	9						TLRMMEPQY	73	9
KGPVAELAY	70	9		ESLMWYFRW	75	9						KAALQAVPW	73	9
MLDGRLFSF	70	9		KHPMFYRNW	75	9						AQDPTLLRF	73	9
VSFDYRLKF	70	9		LTKLPLALL	75	9						KLANFSALF	73	9
ERPHTGFGW	70	9		FPHLFKVEH	75	9						AQEHYHLEY	73	9
LAMEGKLVF	70	9		KLGVWPLHF	75	9						LGAFEKVAY	73	9
AFQQAYHVW	70	9		HPHLFAVLF	75	9						EQRLFHPMY	73	9
QHALAAAFP	70	9		LLAFLPAPW	75	9						RLELVQHKW	73	9
VAYWDKVPW	70	9		QAAAFLTGF	75	9						WTEGVSVLH	73	9
QHWSDSVPY	70	9		EAPPLLLDH	75	9						HMDKVYNMW	73	9
ALRQSAPMF	70	9		RVPFKWMYY	75	9						RGNTNLGLF	73	9
RLQAWGHFH	70	9		LHGKVPALW	75	9						EMVSSWHFW	73	9
LANALFKVW	70	9		ALRLSLMKF	75	9						PVLELLPWW	73	9
VAFKAMTAW	70	9		QMQHWLFRY	75	9						FYQLHVWTY	73	9
LLDAPATGF	70	9		RLFTFCKLW	75	9						EDHVLFHWW	73	9
ESRLASANY	70	9		RLMSTKFLH	75	9						FQRWSATFW	73	9
HLRFLPHEF	70	9		MLYYKLWHY	75	9						MVWMPMPHF	73	9
ELYNGLRGF	70	9		VPATLLPVW	75	9						WFPCAVYAL	73	9
ALLTKFAPF	70	9		KGGPWLPHW	75	9						NVEENEERY	73	9
KGLTHSDPF	70	9		WPLLKLLPF	75	9						MLAHMTYNF	73	9
TVPTDKRVF	70	9		FSRHLFSFF	75	9						EKAWERQYW	73	9
VPPPGAMPF	70	9		PFMVSPGPV	75	9						WVDVLRLHW	73	9
HVDEPVPQY	70	9		VGFGSFSLH	75	9						DNHTFHTPW	73	9
HEGPTWHWH	70	9		LPGVLLYPF	75	9						QEHYLRTMW	73	9
TSDAGLAQL	70	9		LGVLLGHSF	75	9						EGSLTAVPH	73	9
ALLMAAKGF	70	9		LAHLTVPAM	75	9						RQYKFYERY	73	9
ETDFRKWRF	70	9		MVLAPLGPW	75	9						AVNVQESVR	73	9
PAGGDDLDF	70	9		VAALGFARL	75	9						TDMLMSMWT	73	9
KQQYAEFLW	70	9		LLMMGSHPF	75	9						TMDPTNVEH	73	9
RLVLGGPPF	70	9		MMAPLRWGF	75	9						RQYFQNYPY	73	9
LVDLMPLHF	70	9		LLLSLPVAW	75	9						MVEPFKHWW	73	9
PFSASPPFF	70	9		RLLHLFPRW	75	9						RLAPTSAAF	73	9
RADGGTSFF	70	9		SLLRAALSF	75	9						KQMEWHSYY	73	9
LHADLLVLY	70	9		DLLTMRLPF	75	9						TDRVAMVGP	73	9
KMDDALGQY	70	9		LPAVNLFPV	75	9						FFNLVEPLV	73	9
SMNVARGVF	70	9		RLHYNYFNW	75	9						RHMLQKYNW	73	9
QEQLFGKFW	70	9		LLAKSVLPF	75	9						GVNLADFLH	73	9
VAALASQHW	70	9		MGPHSLSYF	75	9						KMQRFLEVY	73	9
MTRCNPHAF	70	9		TLLFWAVVK	75	9						MAFEPKMPY	73	9
KLLFKKVGH	70	9		MVGSVRGLF	75	9						GQNQLLFHL	73	9
HLDSHLNVF	70	9		YMYEYTPHW	75	9						MMYHFNSRY	73	9
HLTPDSHYW	70	9		DVMGLGTEH	75	9						ESEVTKALF	73	9
EVLLLLNKH	70	9		KNLEYKYRY	75	9						FPNNAVSLL	73	9
QLQRWQGYY	70	9		WSPAKWLRW	75	9						LSENDGRPH	73	9
DHDLSVPKF	70	9		HFFHVVPLW	75	9						QTNWYTFPW	73	9
RLYAQPHDF	70	9		RLHPWLLYL	75	9						MQYATWTFY	73	9
AMDLKEARW	70	9		AVRLLGGFL	75	9						LLNSTSVPH	73	9
RHDHYLFTW	70	9		KVLSWLRVF	75	9						HANPYLAAF	73	9
QERVNLHLY	69	9		TVGQKLLHW	75	9						TGRLPLGEF	73	9
SVETQPPTY	69	9		RLTYYQLRW	75	9						REVEGLGNY	73	9
TLNEFLPPF	69	9		WLELKYHFR	75	9						VTFGLELPH	73	9
LSAHGETLF	69	9		VAVPVGLTL	75	9						VLQKLLDPW	73	9
VYADVTLPH	69	9		THLALLPLF	75	9						SMEKYRVRY	73	9
WNSAWPAHF	69	9		FPRWYWQYH	75	9						FQEHLEQHY	73	9
LLYPSGKPW	69	9		TVLRALLAL	75	9						MMDWQKTHY	73	9
AADTAMNVY	69	9		LLKPRLMLF	75	9						KLAPTFQQY	73	9
LNETKLPFF	69	9		GVRVAVTFH	75	9						ADQKMVWNH	73	9
EVLLKKVGF	69	9		LTLFGPASF	75	9						KNYYGEEQY	73	9
YHLGLPLFY	69	9		LHVCLLAWH	75	9						LVDVQHAGL	73	9
HLKTEMVYW	69	9		MMFPHLRWR	75	9						VAREDAGNY	73	9
TVARMQPFF	69	9		LNWNLWRKW	75	9						QLWDWQFRY	72	9
TNYARPVAF	69	9		LLFTKSGPF	75	9						PWRMQPMHY	72	9
HLDKMLHAF	69	9		PFMPQFARF	75	9						TGNQALLFH	72	9
KPWATGVYR	69	9		YVAPLLPAL	75	9						EHDSALLAY	72	9
YLALDNELR	69	9		VALGPPLQW	75	9						KLNKYFFLY	72	9
SPAAAVKLF	69	9		AALKLFPAF	75	9						LLCGNLFLY	72	9
RMDKSDYYF	69	9		SLPPPPAFF	75	9						LLDQYQKCY	72	9
RADLLLYKF	69	9		VLASFGGVF	75	9						GMNLMTEGH	72	9
VHAVVATQY	69	9		KSFVLALFH	75	9						ELYHQWKLW	72	9
DHFMTALLH	69	9		TLAAPTFGY	75	9						VHDRVLPRW	72	9
APSGALVYW	69	9		ALLAFTHLV	75	9						LLMFNVGHL	72	9
RAAHGLSFW	69	9		KDLLVPPFH	75	9						HLRSFKDFY	72	9
ELDHAFLGL	69	9		AHMALWRYF	75	9						QMRYLMFDY	72	9
VTKSGPLPF	69	9		WHKFVLALF	75	9						ATNVLWHDY	72	9
MHDRRLGSV	69	9		WASLGGPLL	75	9						TMMTAYSPY	72	9
FPVRVTAPL	69	9		WHVLDALHF	75	9						LNEHQWHEW	72	9
LGGHTLFSY	69	9		LLWPGGRPF	75	9						MMDTYHYSH	72	9
NLDYKVPPF	69	9		HMWFPLLHF	75	9						TVPVTLMAY	72	9
DHLWYLSRW	69	9		LLFPYHWHY	75	9						YLALELTHF	72	9
FLNLSNRPF	69	9		VARALTPTF	75	9						VSNGHPWNF	72	9
QVYTNHEPY	69	9		LSDTALPVF	74	9						QYELLLLPW	72	9
PFAEALPLY	69	9		TPGLGMLTF	74	9						VVDRFPLLL	72	9
KLSTKKTRW	69	9		WLLEQLRHW	74	9						MSNWAFHWF	72	9
ALSEPHRPF	69	9		WTLLVPHYF	74	9						KDMNDMMTY	72	9
LYRHYYAYY	69	9		RLLPLPLFF	74	9						WLFHEKDFR	72	9
PAVVSWTVF	69	9		LAFMALRLP	74	9						ENLQLQFPW	72	9
YESLFGRAH	69	9		HHLLFLLGF	74	9						RLFVEKYNY	72	9
MMNFGKSPW	69	9		MFYYWPKEW	74	9						YVLAQMAKW	72	9
LHQEVAPGY	69	9		TGFKVLLPF	74	9						FGEEFYLWY	72	9
FGEPLKANF	69	9		DVLALAAPF	74	9						QLLWELHTW	72	9
FPMGQGFPF	69	9		LSLLTKMTW	74	9						TTAAAFLAR	72	9
HLDMGLTKF	69	9		VCMSAFALH	74	9						RVDPYWPRR	72	9
VGDGLVQSF	69	9		HLMHGLSLF	74	9						LVEPGVFHW	72	9
QSMDAMAGF	69	9		ALLTLPHVV	74	9						EHGFSTFPF	72	9
KYELHVVHW	69	9		VALSTARVF	74	9						AVLADHHFR	72	9
LHDAMGGAF	69	9		KLAGLFQLR	74	9						QSFYHLLGF	72	9
HYDHLTLAL	69	9		EVQTTERVE	74	9						EQMQMDFWH	72	9
EVHHYLWPF	69	9		ALLSRVFGL	74	9						RVEFYHSRY	72	9
KLDWKLRKF	69	9		LRFPPFLRW	74	9						ELKPFWSLF	72	9
LANLLSRDF	69	9		VSAQVLPVF	74	9						AGDLQKVLR	72	9
LGRSQVAGF	69	9		KAFTALLPF	74	9						NTLPKSGLE	72	9
HDMLMFYPH	69	9		WALLLKKGW	74	9						MQDDATVWH	72	9
TAVLALLSW	69	9		GFHPPKWAH	74	9						HATNLGLPY	72	9
QRGPDLGHF	69	9		KVLLGWWKF	74	9						VNHLRYWQW	72	9
TLDLGLLEH	69	9		VLWAKGVGF	74	9						TGDWLRGLW	72	9
HLGLSAFEF	69	9		LRSLLPRVF	74	9						EVRWHMYFF	72	9
NDLVTVLLH	69	9		VHWLMFKPF	74	9						TLDAFGVHL	72	9
RLMLYHARW	69	9		ALSEKVADY	74	9						FGDYRQAYF	72	9
KNVHEPATF	69	9		RFGVHFSPF	74	9						YLDFHLAPW	72	9
KAVVTFEPF	69	9		WHMMLPLFH	74	9						YMEEEDQPT	72	9
VVDVHLAFH	69	9		GLAPTAVHW	74	9						KVWMHYLHW	72	9
VNDTTLPGF	69	9		PGQALALVF	74	9						YPNSVPGPF	72	9
LTALNGFPY	69	9		VSFVLPLHW	74	9						CVGLFHMHY	72	9
PASAPEVPY	69	9		VLLAPLLLY	74	9						MLNHFGSDF	72	9
LSGTNKRFW	69	9		AVPSTPMPF	74	9						DVGPKLMFF	72	9
WNNMMMSFY	69	9		LLALFRTGF	74	9						KLDTLWYNY	72	9
PAEGKLTAF	69	9		VPECPGPPF	74	9						YLHSYKLDY	72	9
TADTVGYAF	69	9		ELALYRLPF	74	9						NHNEMWYTY	72	9
LSDQVLSPF	69	9		WRMGFPRLF	74	9						VLNLVRHLY	72	9
EVYFYHVEY	69	9		YAHPWLPFH	74	9						LLAFDKEHF	72	9
QPLKNWHKW	69	9		KDDGVVSAH	74	9						LTDHEAFGH	72	9
LANALSDRY	69	9		KPFLLLPKW	74	9						KAEWQMMPF	72	9
EPVFPAVGF	69	9		FTYPKVSAF	74	9						KANEHAQPW	72	9
KNGAPVTPW	69	9		LSWPHLWFH	74	9						EHQRGYYEW	72	9
EDMTHQPHW	69	9		MTLPMLLHH	74	9						TLNYLHVTH	72	9
HLQWQQHNW	69	9		GLWALLRPV	74	9						LLDFTTGFP	72	9
VTDLPVFDH	69	9		VLLVSPANL	74	9						LSNHTFFML	72	9
ASFKLEPLF	69	9		FPLYPPALL	74	9						EHVSHYYFW	72	9
LSAPDVKVF	69	9		QNSVFKPKW	74	9						VYVMVAAEM	72	9
AMQLSLRGF	69	9		KGLLLLVPF	74	9						KNQYLHWAY	72	9
KNMTLYNRF	69	9		EPVDANDPQ	74	9						DAHMTVSAF	72	9
QANTGFNKF	69	9		FPLVFLRAH	74	9						RMDEDFWFH	72	9
QNTTFAAMH	69	9		PGFVALFAL	74	9						LRDLQRLFY	72	9
AMDLKVVPF	69	9		VVGMLTSHF	74	9						EVLALHATR	72	9
LSRDHALYF	69	9		PFGLLPLGP	74	9						LHNHFWWYY	72	9
TAEPHGLWF	69	9		LHAFLLAPV	74	9						TVQGEGLPH	72	9
TLNLQLNPF	69	9		VALWPGFKL	74	9						TYGVKLLHY	72	9
FGFSTLYFF	69	9		KLTTFFTLW	74	9						KVDLLNAEL	72	9
DHLGLGLPW	69	9		FPRLLFFPH	74	9						RMDEYPRRY	72	9
QNDALPLLL	69	9		RLHSPFGAF	74	9						KAVQNHAAY	72	9
WFWLKVTKH	68	9		LAPLVVLGV	74	9						LLTHDLWVW	72	9
ERVPALLMY	68	9		WLWKWDTRF	74	9						KAVMVDWLH	72	9
RLDTGVGVF	68	9		PTLLVATVW	74	9						HARLYHVEY	72	9
CVDRAGLAF	68	9		LHVSVGYHF	74	9						DCMKMHRCM	72	9
EVTKMLLAH	68	9		ASVVLRRAY	74	9						YMEHHMETW	72	9
PFGWLHYNW	68	9		AVLSSKRPY	74	9						FVNCYVFVF	72	9
KMADAVVSF	68	9		ALHTLLAPH	74	9						HQWYDKERW	72	9
RLMQTVLHW	68	9		SLHAPWAGV	74	9						TNLQEEHDW	72	9
NPNFAALPW	68	9		TADAVGVKW	74	9						FNHAMLLFY	72	9
EHDSAYLLF	68	9		GLLPFKFHW	74	9						ALNLQRTPH	72	9
LVEGKPPSF	68	9		TLALPPVPH	74	9						EVDMERQYW	72	9
KTPYYFVLY	68	9		KFVAAGMPF	74	9						RQLMTTDQY	72	9
SVYLAGVNW	68	9		LLFKTAPAY	74	9						VLHPKLLMT	72	9
RVEFHRQWF	68	9		MLASRGALY	74	9						FVNELSFTH	72	9
RLMKVNNFY	68	9		VVLRQRLQY	74	9						WRESHVYRW	72	9
TLYRHVVHW	68	9		AMAVTGFMH	74	9						VLNLQKMLF	72	9
RLMLDEHLW	68	9		ALGLWGLLH	74	9						YFQYHWSHW	72	9
LSGFHPEPA	68	9		LASHFAPLV	74	9						QAVTFPVHF	72	9
ELMPRVFQL	68	9		TSLVLLMVP	74	9						ALDFLRDLF	72	9
LSDMRAHPF	68	9		ASWALMAPL	74	9						HLNFPLFPW	72	9
GLQVTAGRW	68	9		MLSYLNTPW	74	9						VLDLTTRLH	72	9
YANLRVERY	68	9		EVLGHLAHW	74	9						WNAMAQPMY	72	9
KSLGLVLAP	68	9		SLALPPGVW	74	9						VLNWHSVGH	72	9
LHYTDGQGF	68	9		LVTLETYLY	74	9						MLCVEFFPW	72	9
EHLAWPFVL	68	9		ETYSLLRLF	74	9						RDLAGVLAH	72	9
FPGLAGPAW	68	9		PFGGLAMLY	74	9						TLEKQLALW	72	9
KCSAAWPPF	68	9		VGFSPFLPR	74	9						AVDWTRVVL	72	9
PLKAGSVPW	68	9		KLPELFKLF	74	9						TLNENALRF	72	9
RTEQQKFFF	68	9		TVAALLPEF	74	9						QQLMYLVPF	72	9
LRDVHALKF	68	9		MFMKPPLHW	74	9						SVNAFVKFF	72	9
FCACCYAPF	68	9		AVLHLLGPL	74	9						GMNLAQLHW	72	9
FGGAPDQAF	68	9		TVRHVTFAY	74	9						YSHLTFWFY	72	9
KLARLYAPF	68	9		EHQGWVFFH	74	9						VHNEFWQFY	72	9
VEDVLGLLH	68	9		MPPVVALTF	74	9						QMRSWKPFW	71	9
LVPKPSLAY	68	9		LALAPMPMF	74	9						AQLLERSYW	71	9
KMQKYHERY	68	9		RLWVLKPLW	74	9						QVFNYKEYH	71	9
HDLFKTQKW	68	9		PHGLALPFF	74	9						RVFWVWENY	71	9
RLYEYENNY	68	9		FGVANPDPL	74	9						EQTGHHFFF	71	9
TSNAGTTVF	68	9		VVGWFLSPY	74	9						SGDFLFPLY	71	9
PTGFEGQAF	68	9		RLWMFQHFH	74	9						QNSHLLWEH	71	9
FGDQEYRFY	68	9		ALVNLDPGF	74	9						WNQLLLYPF	71	9
LANAVGPHW	68	9		AVLPYSKAY	74	9						HMDALHAVY	71	9
RVDKLGRWY	68	9		RLYFLPNWR	74	9						LADLSHFLV	71	9
VYYPHQYNY	68	9		HLAVWFSAR	73	9						LHTLDLLLW	71	9
RLFLMSQKW	68	9		MVYHTWFRW	73	9						VGEFHSPEF	71	9
ATALPVSTW	68	9		KRSDWLRHW	73	9						LSWHALLPF	71	9
LADHLVALM	68	9		TVSLVVSRY	73	9						KLCPLPLLH	71	9
VLMGLPDPW	68	9		LRFGTKFLF	73	9						LLAVTYSPF	71	9
ALDLLGKGW	68	9		LVSYGLAVH	73	9						MAMLLKTGY	71	9
PHGMSLSYF	68	9		FPLYPPALL	73	9						QALHSVEPF	71	9
YVRNQQASF	68	9		KVRSRAVFH	73	9						KLEMKWHWH	71	9
PSLLAALLL	68	9		HVWAVLPGF	73	9						VLNHAVDPY	71	9
LAPLVANHF	68	9		VMWEFRQHW	73	9						MSYLQYYPW	71	9
TAEAPQGLY	68	9		LHKFDFSLF	73	9						KLSEAESVF	71	9
LTMAYVHFW	68	9		ALKGYALFL	73	9						EGNHLMWFF	71	9
MLELAGTKW	68	9		QLYHYRFYY	73	9						SFNPYLMFF	71	9
GFREPPHWY	68	9		PRASFWHPR	73	9						KADYFWRVR	71	9
LMAPLYSHF	68	9		MMYWKHFYR	73	9						KQEYYKSNW	71	9
EVKLLNLEH	68	9		WTKLSLFLH	73	9						VLDLGMVKH	71	9
LAYAPELGP	68	9		LRMDDFLRW	73	9						EYHREFGPH	71	9
RDLDSATLF	68	9		HLMKFLEVW	73	9						LSVARDGLY	71	9
VAYWSMRQW	68	9		LLLPGLGQL	73	9						KLYFNEHQW	71	9
LGPSTVEPF	68	9		KSGLVLPAY	73	9						KAQQLLALF	71	9
MSRPNKYQW	68	9		TLLVFKMFH	73	9						SVEQAFNTH	71	9
LMDQQAGWH	68	9		HLLTPDFRW	73	9						KNQHKHWKW	71	9
RFVTHSYLW	68	9		LTWFRHLSF	73	9						FNEHSRYPW	71	9
RLDLHALTF	68	9		RLKPWWNHW	73	9						HLRAEKYDW	71	9
ARYPHFFVW	68	9		LGWFLLLTW	73	9						VGDMLKVWH	71	9
PLGFEALFY	68	9		VPALTLLGF	73	9						QNVLELADH	71	9
RLYYPPFGF	68	9		LAAQLSNRF	73	9						QSLKQEQQF	71	9
LPWHAAPLF	68	9		RVNKWRWVW	73	9						TEALGLPGF	71	9
ATLRPMVGF	68	9		HLARALLNF	73	9						ELFYSKAHY	71	9
YVRYHVLHF	68	9		LMAPKLADL	73	9						LMWMHLRHH	71	9
WDPPVLAWW	68	9		LVYFNRLWW	73	9						ALNEHLVGH	71	9
VTNLQSFAR	68	9		LGGFKFSVF	73	9						QTYGVGLNT	71	9
EHALGPFLF	68	9		VRGELWVRF	73	9						NLYVQLQHF	71	9
TERVMQADF	68	9		FHAHLLLPF	73	9						LSDREYLYH	71	9
TSAADKFHF	68	9		WSGAALMPL	73	9						EHQLFLDPW	71	9
LANAGVPHW	68	9		AAAMGLPFF	73	9						TLFNPMKSF	71	9
PTAELVTNY	68	9		VLLALGRFF	73	9						VGRPVTQAY	71	9
PMFQALYPF	68	9		LLFMPAPLM	73	9						FLDQGNHWQ	71	9
EHYYPLLVY	68	9		LAVPGVVLF	73	9						QSWVALHPF	71	9
KLPLEVLVW	67	9		KLQLVRFLF	73	9						WDLQLLEPV	71	9
RLDQLVKRW	67	9		CVALKALPF	73	9						LAEAVMHAF	71	9
FGPDVLLAF	67	9		RMWLNHLKF	73	9						EEWHLLFNF	71	9
YVPMPTSGF	67	9		LHWMMPLFH	73	9						KLLWEKQNY	71	9
HDLHLAYPL	67	9		LPPLLTFLW	73	9						QLQMDWLRW	71	9
LAWHSKSFH	67	9		LAMAPGLVY	73	9						MVHGEQETF	71	9
VAYHHFYVF	67	9		HFRDLLLTF	73	9						ELDGYLRPF	71	9
PVDPTTVNH	67	9		YTLRWKYMY	73	9						YLDRFPDMY	71	9
EGRVLKLLL	67	9		ALLTKLTPF	73	9						TLMDVCLAY	71	9
WHPLVELHW	67	9		EAALSFRPL	73	9						LAYAFEPVF	71	9
RLEFMYSRY	67	9		VTSVLPTAF	73	9						KLNEPLVLF	71	9
TGEYPMWHW	67	9		VLRPLFSLL	73	9						KRPEVAPNY	71	9
HVYNMQTYF	67	9		KLHAELGWH	73	9						QQKHFTGHY	71	9
MANLVSDHY	67	9		NDQNAMMGH	73	9						KQALLELPF	71	9
LGADGMVPF	67	9		LTPLSLLGW	73	9						HLNFFEYWH	71	9
KDLMHHLHW	67	9		ESVHVTANY	73	9						MQSFMEDSY	71	9
LLNPNHADY	67	9		TVGLAPSFL	73	9						KNLVGLMPF	71	9
PEVFPAVGF	67	9		LGTLPNLLF	73	9						ELRLHQFKW	71	9
LGRDFFPGL	67	9		WNFLLKHWW	73	9						MQGEHSALY	71	9
HPHDFVTSF	67	9		LGPGASKKF	73	9						KLLEDTLEF	71	9
RLWHAPFPF	67	9		MVGPVLVRF	73	9						VLPNWKDFW	71	9
KYADDVMPF	67	9		HLALTLPHW	73	9						QADETNHHM	71	9
VVASHVKPF	67	9		LVMAGFAPF	73	9						ALMPLKQFW	71	9
VLTRDGSLV	67	9		LSFMMPGPF	73	9						KQWRYLQLW	71	9
FGPGNDPPF	67	9		HALSPLFGF	73	9						DYSNLFLKF	71	9
HFTKHTYRP	67	9		RLFTFHKEH	73	9						EHNMAVVPY	71	9
ALSDFLKAY	67	9		FALALSPRF	73	9						ASNLFLWPH	71	9
MTFAQLGPF	67	9		LSYVHALLR	73	9						MAAYGVQMT	71	9
KLARAPPLF	67	9		FGGLLVGGF	73	9						LTDHATEPY	71	9
PLVDFGPTY	67	9		LTLFVVGGF	73	9						VSCPHNYHF	71	9
QGAVHFPVM	67	9		LLWQFHRKW	73	9						LVDNWFQLH	71	9
SVDLAHFHL	67	9		VTSRAVAFF	73	9						ASNLLQWFH	71	9
LSPVMDLVF	67	9		VLFVYTGPH	73	9						ASYVTFTPW	71	9
PSLKVDKMF	67	9		FMYDMYKNW	73	9						QADSLRALL	71	9
HVDNWLRQW	67	9		LLFEFPRKF	73	9						AMMLYFLVF	71	9
FGPSAQYVF	67	9		RMWDWKQLF	73	9						TMNHWVYHY	71	9
SLDRELLLH	67	9		FHFPFLTHF	73	9						HDTHVVLKW	71	9
EFSGLKLHF	67	9		LGPGASWAF	73	9						MLLLEKFFH	71	9
VVDFPGDCF	67	9		HLLWLFGRT	73	9						HGNVHTALF	71	9
LGDMQSPPF	67	9		TGHLALSPF	73	9						MLMYTHGFY	71	9
HMVTFYLHY	67	9		WRPHGYYRW	73	9						ALNHGSDPF	71	9
SLGYFRPVP	67	9		HLTLFLLPH	73	9						MVYKLETYW	71	9
KDLKSLWGF	67	9		VHMLMVGFK	73	9						HSNLYLAPF	71	9
NWEDYVLVY	67	9		LTKSFSVHF	73	9						HVEEFVKVW	71	9
AAMCYLGPD	67	9		EPLTTHGKF	73	9						LLDMVQSPW	71	9
LAFGNAKPW	67	9		WPVARLKLW	73	9						KNYKHDYTF	71	9
TLELNQPHY	67	9		VGPVHLFPH	73	9						SLNFLLWPH	71	9
TADWVRASW	67	9		KTLQFPLFH	73	9						RLLHEKTYW	71	9
LAMGTDFLH	67	9		VFLVLKKFH	73	9						KDRYHETLW	71	9
QGAVHFPVM	67	9		WLMHKMFFH	73	9						ALGHEVQAY	71	9
LADPLSRVY	67	9		VLFFPPAFV	73	9						TVRFDSVYY	71	9
CSTGLLLKF	67	9		LTMLSAHPF	73	9						ALERSLGLF	71	9
FGEEWPPHF	67	9		WLTLPLLKY	73	9						KLGWVMELY	71	9
QSLEKHLWW	67	9		EFGLVDAPV	73	9						DQLPHSFDH	71	9
TVQLYRPMW	67	9		AFGPAAMVF	73	9						HYNHDLHFW	71	9
KCGPMMWHF	67	9		EFLSFRPKF	73	9						RVVPYAEVF	71	9
LDRFDLLPH	67	9		HLMAFFLKH	73	9						YATVVPRLM	71	9
LASEPFAHM	67	9		RLLPFKGFL	73	9						RDQGPELHY	71	9
TMEMTTHYF	67	9		HLLLFPRDW	73	9						VLFLDPRGW	71	9
SLMGNHFGR	67	9		LVMFLVRPW	73	9						ALNNHVGDF	71	9
KDRHFVVAF	67	9		AHGKFFAFF	73	9						KWNAMHWPW	71	9
LAGKQAGLW	67	9		WALKDVSKF	73	9						MMHEEVYGH	71	9
VDELKLVPH	67	9		DVMARFVRF	73	9						KDFFDGPHW	71	9
LLNENQRFH	67	9		FLVALTPGW	73	9						TLEWTRHHY	71	9
ATRQTPVHF	67	9		VSMAVPMFV	73	9						AMYYHEPEH	71	9
KTSLGPTLF	67	9		EPGLLSLLL	73	9						TMNFPNDHY	71	9
AVPDVLPTW	67	9		VAFAKWASL	73	9						LERLFHYLY	71	9
TGFGKCAVP	67	9		TVRVLETND	73	9						EWRAFLAEL	71	9
LPPGVTALY	67	9		MRMPFWWQH	73	9						MYHLKPHPW	71	9
KAVSVVKFY	67	9		PHLMALSPH	73	9						KQNTVRHEW	71	9
TSYAHLYYY	67	9		GHLKLSALF	72	9						MLGWLKFPW	71	9
EGRRLSYLF	67	9		LLPPGGLKW	72	9						LLENDLLPY	71	9
KSLADLFHF	67	9		ESKGLSAHM	72	9						VMVEVVPPF	71	9
GMDWMTPKF	67	9		SLAVMVPSF	72	9						KNNPQSSSF	71	9
KFFGSMVLF	67	9		AVFARTGAL	72	9						LSDGVDFWF	71	9
KPENLFYHW	67	9		ELLRAPGLP	72	9						AMFAYQLHF	71	9
DAPVGFEPF	67	9		VLFVKVGVP	72	9						EPTQTTNAY	70	9
WDTTGVVFY	67	9		FGTPALAGF	72	9						TYEQFGFPW	70	9
LTNAGALEF	67	9		FPTVALAML	72	9						MLFARANML	70	9
ESAKTALFV	67	9		LGFLQVLGV	72	9						KWGMLHVFY	70	9
WHYASVPKF	67	9		EPEAFEVDK	72	9						RVFEFHAHW	70	9
LLQWGPRLL	67	9		LPLAVVTPW	72	9						HLTVYYFVW	70	9
GLQQRQFYW	67	9		THFEQLKGF	72	9						FYFWEYNCW	70	9
KLDALAATL	66	9		FPSGLALQL	72	9						LQDFPLLKW	70	9
LMDKPVDTY	66	9		LHASALPSF	72	9						FATAEMAVF	70	9
VMDAVMPFV	66	9		LAPSMDPPF	72	9						RMFKMEKQL	70	9
DHSLGLKMW	66	9		GPELLKAVF	72	9						RHNWYMYEY	70	9
EVRLFALHY	66	9		LGLSKMGLL	72	9						ASNWKWGVF	70	9
WHLSPFHKF	66	9		YAMLPKVPH	72	9						ESSLGLWPW	70	9
HVQDVFPLH	66	9		AALFPPLMV	72	9						VTDKPRYHF	70	9
ALVQPFPPF	66	9		RLYYQKWYF	72	9						EPSAFVTFW	70	9
EVRGWFPAF	66	9		RLFGMGYLH	72	9						QRWEDHHLY	70	9
ATAGQFADF	66	9		KLDLVPPHF	72	9						HLNWYHHDF	70	9
KAAFSEPAF	66	9		MVAALALKL	72	9						KVGPGDPQF	70	9
VHGESVLLY	66	9		NPSGLNLLL	72	9						RMEPNRLWY	70	9
VNDGYMWHY	66	9		SMNYWFHKW	72	9						KSNYVTLAY	70	9
APTSMVAMY	66	9		HLLVAPATF	72	9						SHNSFFSFH	70	9
SMLLVFAKY	66	9		LFAPSAVLM	72	9						EHYDYTQVW	70	9
APGATQFLF	66	9		FPRRLLHLY	72	9						MAHSFPDLY	70	9
LGDYKGTAY	66	9		RLFLHFGPW	72	9						QQELYQQWY	70	9
GPVTEVPPW	66	9		PVFTKADVW	72	9						KTSDFSLAY	70	9
TVLFGRVPY	66	9		VAWHYHFKW	72	9						KQQVYHAPF	70	9
WHDLAPKGF	66	9		TLRLGPFPF	72	9						KAEYNKEPF	70	9
QADCVLMFH	66	9		LLAKVYKPW	72	9						TGDEMMHLH	70	9
FLNVLKDKW	66	9		TAELLFKHF	72	9						EWYVTVPLY	70	9
GLALMTPPF	66	9		AVNVLPPGF	72	9						RQDSRLYYY	70	9
KHLFYGMYW	66	9		LRALDHFRW	72	9						TVESPAYHF	70	9
EVKMMFLRY	66	9		LHGKAFMLF	72	9						FGPKWAQVY	70	9
RVDVYKLLM	66	9		QVLETVRAY	72	9						VVYQNAERY	70	9
LRAKLPPAF	66	9		LAVVSPTGW	72	9						LADFMLRLL	70	9
VQDLLRLPF	66	9		YMMPKLPRF	72	9						EVEKLLDFF	70	9
TVWGFHGEH	66	9		RLLEMKVGT	72	9						WNVRTWLFW	70	9
HLDPRGFMF	66	9		LTTRLVLHY	72	9						RQNPELRHW	70	9
MPNVSAAPF	66	9		ALGFLSRPL	72	9						EGRTGGSFF	70	9
VLFYQPTYF	66	9		LTNLGLSVH	72	9						KFNQAEQAL	70	9
TADANQFLF	66	9		KLFAPPFRW	72	9						FGFTFLWGY	70	9
VEYMQPAFY	66	9		HAARLLAVW	72	9						LAASHSWAL	70	9
KQNGTPFGV	66	9		MHLALPLRF	72	9						MQNMPQAYH	70	9
TLHDVQMFY	66	9		GTLLLSPFF	72	9						RLDYHRWKF	70	9
RLAVPKVLF	66	9		LSARLLLAL	72	9						ASERLFLSF	70	9
EHSYELLQW	66	9		ALGPLFVKF	72	9						SMNSMLDSY	70	9
KGYLLTNVH	66	9		KLLMTGVKF	72	9						WHEQELLVF	70	9
PPGAKAKPF	66	9		PFSMAAPGF	72	9						EVRHYSWSW	70	9
HNGTVALPY	66	9		FPVALMVHL	72	9						LQNGLTHML	70	9
RLFLHEGGW	66	9		MMFPWQPVW	72	9						KLSALQELF	70	9
ARDLGFRVT	66	9		LLLVPYTHF	72	9						FGVTRLLLF	70	9
DMREQYMDY	66	9		LGHFGSVLF	72	9						KANLLLVQH	70	9
DVRSLSGLM	66	9		FPLKWYRDW	72	9						KTLLLFVLY	70	9
FGHAHLVVY	66	9		LGPGVHLVF	72	9						TANKPQAWV	70	9
ALSLPSHTF	66	9		VLWSLKKFH	72	9						HDMHWTDYH	70	9
ALHVMLKFW	66	9		FPMSHVVFH	72	9						QMRNMKYPY	70	9
AQELTSAMP	66	9		PAFTLLAPF	72	9						SVYRLLTYF	70	9
LGVGLNSPR	66	9		WTADKWWFH	72	9						KLFVDMLPL	70	9
RMDSEPRFY	66	9		WLLFTPHLW	72	9						KVEVWHHYW	70	9
KDQLWAFLW	66	9		LGPLTAVLF	72	9						LMLDAGWPF	70	9
LHAHGSTFF	66	9		GLYQMVSVQ	72	9						CVMMAMFHW	70	9
LHLDGALGY	66	9		HVAFPLYRF	72	9						MWFEHVAFY	70	9
RAVYLPGFY	66	9		LTLLPFMKF	72	9						SVAQADVPH	70	9
FGGVNVPPF	66	9		LSPVAAMVF	72	9						YVEKLALLY	70	9
HVEKFLQFY	66	9		FGLKRKFKF	72	9						MAARDLTFF	70	9
MQYYHKMVW	66	9		SVTHLLTGF	72	9						KANFPEVSV	70	9
DDHSTVLGF	66	9		RLLGVKLRY	72	9						WNQLKLWPF	70	9
TAAPLGEPW	66	9		KVKRYMRLW	72	9						AAFLDLWPH	70	9
TMRHGDFFY	66	9		ALLPHLFLY	72	9						EVMWKEYRW	70	9
VSNEQLPFF	66	9		WLTSLFKHF	72	9						TLNAMKLVF	70	9
HVEALFPHW	66	9		EQRYLEVQE	72	9						LGQTVQKLW	70	9
KYPVFGVHW	66	9		ESAPDALDQ	72	9						VLEVAPELY	70	9
QDDATLPQY	66	9		PVEQTKLFH	72	9						SQNWLKFPL	70	9
LADAVLQAP	66	9		LVFAKLPSF	72	9						ALRDQLVTF	70	9
NPATEFTVD	66	9		LTMAVTALF	72	9						ERVQDAQYM	70	9
MHDEPFQYY	66	9		LLAPCDDPF	72	9						GFPRLVPWF	70	9
VRMNQFWHW	66	9		TVMYNRGPF	72	9						MLASYSWPF	70	9
QGALPELVD	66	9		TPLLVFVPF	72	9						TALRPVGEF	70	9
ENGHYLYVW	66	9		WPFEGHFRW	72	9						EVYALLHVH	70	9
LSAMYEPQH	66	9		LTLGHPVLF	72	9						AHNDADLVY	70	9
TVESVNHTW	66	9		PPTPLVAMP	72	9						DLMVDLEFP	70	9
FGFKMYTPY	66	9		TTLTYSVHE	72	9						HVYFNTVEH	70	9
HVDYQEHMF	66	9		LSLVPKLLF	72	9						LQNTLKQVY	70	9
KALQQFGHW	66	9		YMMLTRHWW	72	9						EAMKYTFTF	70	9
WHNAAAPFF	66	9		RVLWTGFPH	72	9						ELRPYYNFH	70	9
QLHDFLMQY	66	9		HGVVLFPKW	72	9						GVNLKLDPF	70	9
MLDLFMPKF	66	9		LTNLNAPKF	72	9						HVYYNHEYF	70	9
TSPVFKHSY	66	9		TVYWAAPLL	72	9						KVNDVDVGV	70	9
LADYMVSGF	66	9		EGHVFWSAR	72	9						WMVFLKVEW	70	9
PLVTSEMYF	66	9		SPLALAVLV	72	9						VSNRPLMFF	70	9
LVQGGMLPF	66	9		GTLELNKPF	72	9						SMNAFAHMH	70	9
LASMLSPGF	66	9		LRQFPLKLL	72	9						FPNSLLLLM	70	9
FLDAVKQPW	66	9		MMWSQFYRW	72	9						KWGFLMWWH	70	9
LGRAHFAVF	66	9		TLMPKSFPF	72	9						QANTRLVTW	70	9
YRLHPWETW	66	9		FPLLPKHAW	72	9						RAEYFREMY	70	9
EVRVPWLKV	66	9		LPGTMLFGF	72	9						EWVKLPAFW	70	9
DPQDVLVLF	66	9		KLPCLGFKW	72	9						LVNSFKFLH	70	9
ETLNFHSRW	66	9		MLWPLTKPF	72	9						MMNTQHGFH	70	9
TVEPVLALV	66	9		AALFRTEPF	72	9						QHNEYVKLF	70	9
TGKKHLFMW	66	9		LRFTMHRLF	72	9						RQYAYHQEW	70	9
FGHDRSNPY	66	9		LTPQDLKHW	72	9						EFGLYRWEY	70	9
EENTLLPLF	66	9		HLTMWHQYY	72	9						AMNLKGMPW	70	9
KVEPPALFH	66	9		KFHTFKFLR	72	9						FEPLLVAPW	70	9
LRYSHAKNW	66	9		MTWYYPERW	72	9						FHNDAAPLF	70	9
LGPSMMEAF	66	9		MSYQRNFYW	72	9						LHNMQRHPY	70	9
KMDVPLLKA	66	9		TMFHLFLKF	72	9						VARPKPVQV	70	9
KDCVTLFLF	66	9		LGQVGVLLF	72	9						WFPFLHCPT	70	9
QEAPAVTLW	65	9		YTLQFKYDH	72	9						LMENLNTHY	70	9
ERSGWLGLK	65	9		ALLMSSPGF	72	9						HVNETHPMY	70	9
[truncated: 2,801 more rows]
